# Supplementary material for: Novel population of small tumour-initiating stem cells in the ovaries of women with borderline ovarian cancer
Source: Sci Rep. 2016 Oct 5;6:34730. doi: 10.1038/srep34730 (PMC5050448; doi:10.1038/srep34730)
Supplement: Supplementary File 1 [file srep34730-s4.xls]

## Sheet: normalized log2 intensities
SeqID	SeqName	Seqcode	Earray_Refseq	Earray_Entrez	Earray_GO	Mean_OSC	Mean_OCSC	Mean_OCSC_7+8	OSC_6	log ratio_DGA_OCSCvsOSC	fold change_DGA_OCSCvsOSC	log ratio_DGA_OCSC_7+8vsOSC_6	fold change_DGA_OCSC_7+8vsOSC_6	p-value_OSCSvsOSC	S_1	S_2	S_3	OSC_4	OSC_5	OSC_6	OCSC_7	OCSC_8	OCSC_9	ESC_10	ESC_11	ESC_12	FB_13	FB_14	FB_15	Description
1136670	C6orf223	A_23_P348183	NM_153246	221416		5.03981	3.33982	3.03959	2.90925	-1.69999	-3.24899	0.130338	1.09455	0.211979	3.19665	1.97706	2.11666	6.3988	5.81138	2.90925	3.459	2.62019	3.94027	3.7096	4.28334	3.55587	1.96743	2.62625	3.4113	Homo sapiens chromosome 6 open reading frame 223 (C6orf223), transcript variant 1, mRNA [NM_153246]
1136673	FSD1L	A_23_P94461	NM_031919	83856	GO:0003674(molecular_function)|GO:0005575(cellular_component)|GO:0008150(biological_process)	3.20713	3.60085	4.40904	1.90439	0.39372	1.31378	2.50465	5.67511	0.777287	5.62785	4.50426	6.03402	2.9528	4.76421	1.90439	3.39584	5.42223	1.98448	6.06144	5.14659	3.20027	6.38897	5.51055	7.3119	Homo sapiens fibronectin type III and SPRY domain containing 1-like (FSD1L), transcript variant 2, mRNA [NM_031919]
1136676	GMPPB	A_23_P92202	NM_021971	29925	GO:0000166(nucleotide binding)|GO:0004475(mannose-1-phosphate guanylyltransferase activity)|GO:0005525(GTP binding)|GO:0006488(dolichol-linked oligosaccharide biosynthetic process)|GO:0009058(biosynthetic process)|GO:0009298(GDP-mannose biosynthetic process)|GO:0016740(transferase activity)|GO:0016779(nucleotidyltransferase activity)|GO:0018279(protein N-linked glycosylation via asparagine)|GO:00…	5.48876	6.69413	8.7906	8.7928	1.20537	2.30596	-0.00220057	-1.00153	0.705766	10.3351	10.2374	10.2916	4.93958	2.7339	8.7928	10.7655	6.81572	2.50118	7.3811	11.5373	11.2269	8.43171	9.8265	8.73747	Homo sapiens GDP-mannose pyrophosphorylase B (GMPPB), transcript variant 2, mRNA [NM_021971]
1136682	SLC35E3	A_23_P147729	NM_018656	55508	GO:0016020(membrane)|GO:0016021(integral to membrane)	3.46503	7.09358	9.52846	6.55134	3.62855	12.3681	2.97712	7.87413	0.291396	8.5831	9.45659	8.29379	2.00723	1.83653	6.55134	8.16918	10.8877	2.22382	8.06724	5.18669	9.19905	10.6411	9.67181	9.77246	Homo sapiens solute carrier family 35, member E3 (SLC35E3), mRNA [NM_018656]
1136684	ZNF700	A_23_P27636	NM_144566	90592	GO:0003677(DNA binding)|GO:0005622(intracellular)|GO:0005634(nucleus)|GO:0006355(regulation of transcription, DNA-dependent)|GO:0008270(zinc ion binding)|GO:0046872(metal ion binding)	4.04375	5.84383	6.53368	4.83166	1.80008	3.48239	1.70202	3.25355	0.263647	5.80402	6.10957	4.63468	4.68407	2.61553	4.83166	4.86198	8.20537	4.46414	5.68937	6.80108	6.72175	5.32362	4.17556	6.00228	Homo sapiens zinc finger protein 700 (ZNF700), mRNA [NM_144566]
1136688	MTRF1	A_23_P37005	NM_004294	9617	GO:0003747(translation release factor activity)|GO:0005737(cytoplasm)|GO:0005739(mitochondrion)|GO:0006449(regulation of translational termination)|GO:0016149(translation release factor activity, codon specific)	6.82606	8.17257	8.17257	4.76683	1.34651	2.54296	3.40573	10.5981	0.536609	8.92373	9.51044	8.21786	7.80278	7.90857	4.76683	6.28637	10.0588		6.151	5.16846	8.44543	9.91788	9.80695	10.2806	Homo sapiens mitochondrial translational release factor 1 (MTRF1), nuclear gene encoding mitochondrial protein, mRNA [NM_004294]
1136690	LOC100128485	A_32_P194962				9.80449	11.5312	15.3062	15.2867	1.72669	3.30967	0.0195619	1.01365	0.732467	14.3025	14.0643	14.3258	8.17919	5.9476	15.2867	15.3635	15.249	3.98105	15.6725	15.5107	14.974	13.8253	14.437	13.9972	Unknown
1136691	YTHDC1	A_32_P352697	NM_001031732	91746	GO:0000398(nuclear mRNA splicing, via spliceosome)|GO:0005634(nucleus)|GO:0005654(nucleoplasm)|GO:0008380(RNA splicing)|GO:0016604(nuclear body)	5.12868	2.99438	2.55797	2.98681	-2.1343	-4.39025	-0.428842	-1.34615	0.140591	2.97635	2.39256	2.13264	6.16281	6.23642	2.98681	2.33445	2.78149	3.86719	2.7863	2.99239	3.80526	1.97332	1.96551	2.11833	Homo sapiens YTH domain containing 1 (YTHDC1), transcript variant 1, mRNA [NM_001031732]
1136692	VKORC1	A_23_P100486	NM_206824	79001	GO:0005783(endoplasmic reticulum)|GO:0005789(endoplasmic reticulum membrane)|GO:0016020(membrane)|GO:0016021(integral to membrane)|GO:0016491(oxidoreductase activity)|GO:0017187(peptidyl-glutamic acid carboxylation)|GO:0043687(post-translational protein modification)|GO:0044267(cellular protein metabolic process)|GO:0047057(vitamin-K-epoxide reductase (warfarin-sensitive) activity)	9.20385	12.116	14.0294	14.0276	2.91211	7.52717	0.00176045	1.00122	0.422135	13.9626	12.8226	15.256	5.04253	8.54141	14.0276	13.4139	14.6448	8.28913	11.812	12.8406	11.2897	12.0596	12.4354	12.0407	Homo sapiens vitamin K epoxide reductase complex, subunit 1 (VKORC1), transcript variant 2, mRNA [NM_206824]
1136694	MGC26718	A_32_P68942	NR_027270	391267		10.028	9.156	8.5204	8.32311	-0.872021	-1.83023	0.197289	1.14654	0.47464	6.93601	7.77627	7.81401	10.7625	10.9984	8.32311	9.0358	8.005	10.4272	11.3999	10.2785	8.72791	8.41808	8.96718	7.96557	Homo sapiens chromosome 21 open reading frame 81 (C21orf81), non-coding RNA [NR_027270]
1136696	ZNF665	A_32_P79591	NM_024733	79788	GO:0003677(DNA binding)|GO:0005622(intracellular)|GO:0005634(nucleus)|GO:0006355(regulation of transcription, DNA-dependent)|GO:0008270(zinc ion binding)|GO:0046872(metal ion binding)	3.40297	4.41282	3.08892	1.97302	1.00985	2.0137	1.11589	2.16729	0.574492	2.98941	3.55958	2.91688	3.89366	4.34222	1.97302	1.92041	4.25743	7.06062	8.33997	1.99277	4.69776	3.38842	4.74149	3.46505	Homo sapiens zinc finger protein 665 (ZNF665), mRNA [NM_024733]
1136699	PPIAL4A	A_24_P203226	NM_178230	164022		9.96719	13.7587	14.4731	15.074	3.79149	13.8469	-0.600827	-1.51659	0.228508	15.0548	15.0786	15.4144	7.94333	6.88427	15.074	14.4181	14.5282	12.3298	14.5751	14.5309	14.9678	15.3401	15.3297	15.4498	Homo sapiens peptidylprolyl isomerase A (cyclophilin A)-like 4A (PPIAL4A), mRNA [NM_178230]
1136703	GTF3C2	A_23_P169887	NM_001521	2976	GO:0000127(transcription factor TFIIIC complex)|GO:0003677(DNA binding)|GO:0005634(nucleus)|GO:0005654(nucleoplasm)|GO:0006351(transcription, DNA-dependent)|GO:0006383(transcription from RNA polymerase III promoter)|GO:0042791(5S class rRNA transcription from RNA polymerase III type 1 promoter)|GO:0042797(tRNA transcription from RNA polymerase III promoter)	7.9609	8.8301	12.2442	11.5362	0.869195	1.82664	0.708074	1.63362	0.840753	12.0047	12.0112	11.0732	3.99131	8.35525	11.5362	12.3437	12.1448	2.00184	12.0599	13.1127	12.3141	12.1674	11.7063	11.7188	Homo sapiens general transcription factor IIIC, polypeptide 2, beta 110kDa (GTF3C2), transcript variant 1, mRNA [NM_001521]
1136707	CER1	A_23_P329798	NM_005454	9350	GO:0003674(molecular_function)|GO:0005125(cytokine activity)|GO:0005576(extracellular region)|GO:0005615(extracellular space)|GO:0008285(negative regulation of cell proliferation)|GO:0009948(anterior/posterior axis specification)|GO:0030509(BMP signaling pathway)|GO:0030514(negative regulation of BMP signaling pathway)|GO:0042074(cell migration involved in gastrulation)	5.92979	3.84731	3.24942	2.85665	-2.08248	-4.23535	0.392771	1.31291	0.277759	2.01457	1.97096	2.03742	7.26772	7.66501	2.85665	3.50158	2.99726	5.0431	2.73723	2.96357	2.49224	2.00583	1.97559	2.08287	Homo sapiens cerberus 1, cysteine knot superfamily, homolog (Xenopus laevis) (CER1), mRNA [NM_005454]
1136709	MXRA7	A_24_P925062	NM_001008528	439921	GO:0016020(membrane)|GO:0016021(integral to membrane)	5.37718	7.96244	11.043	12.0422	2.58526	6.00125	-0.999206	-1.9989	0.600279	11.5534	11.9256	12.501	1.99273	2.0966	12.0422	10.4802	11.6058	1.80132	1.79822	6.91691	6.45609	11.6123	11.817	11.5019	Homo sapiens matrix-remodelling associated 7 (MXRA7), transcript variant 1, mRNA [NM_001008528]
1136710	FSCN3	A_23_P93898	NM_020369	29999	GO:0005737(cytoplasm)|GO:0005856(cytoskeleton)|GO:0015629(actin cytoskeleton)|GO:0030674(protein binding, bridging)|GO:0051015(actin filament binding)	9.61462	7.38844	6.31926	6.68261	-2.22619	-4.67895	-0.363351	-1.28641	0.294207	6.07878	6.53752	5.49936	11.2646	10.8966	6.68261	5.76394	6.87459	9.52679	7.37475	7.38513	6.7365	5.47164	5.21339	5.391	Homo sapiens fascin homolog 3, actin-bundling protein, testicular (Strongylocentrotus purpuratus) (FSCN3), mRNA [NM_020369]
1136711	NNT	A_24_P174775		23530	GO:0003957(NAD(P)+ transhydrogenase (B-specific) activity)|GO:0005488(binding)|GO:0005739(mitochondrion)|GO:0005743(mitochondrial inner membrane)|GO:0005746(mitochondrial respiratory chain)|GO:0006099(tricarboxylic acid cycle)|GO:0008746(NAD(P)+ transhydrogenase activity)|GO:0008750(NAD(P)+ transhydrogenase (AB-specific) activity)|GO:0015992(proton transport)|GO:0016020(membrane)|GO:0016021(integ…	5.52447	3.96588	3.32706	3.09187	-1.55859	-2.94567	0.235186	1.17706	0.345178	1.99585	1.98371	2.18596	6.81172	6.66983	3.09187	2.48656	4.16755	5.24352	3.10491	3.15202	2.67444	2.00781	1.98298	2.17242	nicotinamide nucleotide transhydrogenase [Source:HGNC Symbol;Acc:7863] [ENST00000264663]
1136716	LOC644384	A_24_P333106		644384		12.1761	15.0068	15.1784	15.4895	2.83073	7.11433	-0.31107	-1.24063	0.171236	15.0941	15.3452	15.2603	11.0852	9.95359	15.4895	15.0094	15.3474	14.6636	15.2459	15.366	15.2657	15.6039	15.3979	15.5661	full-length cDNA clone CS0DI028YD16 of Placenta Cot 25-normalized of Homo sapiens (human). [CR595167]
1136720	SDHA	A_23_P250035	NM_004168	6389	GO:0000104(succinate dehydrogenase activity)|GO:0005515(protein binding)|GO:0005739(mitochondrion)|GO:0005743(mitochondrial inner membrane)|GO:0005749(mitochondrial respiratory chain complex II)|GO:0006099(tricarboxylic acid cycle)|GO:0006105(succinate metabolic process)|GO:0006810(transport)|GO:0007399(nervous system development)|GO:0008177(succinate dehydrogenase (ubiquinone) activity)|GO:00090…	11.8296	11.7054	12.172	12.9842	-0.124218	-1.08992	-0.812244	-1.75594	0.896776	14.0583	13.6937	12.2273	11.3827	11.1218	12.9842	13.0405	11.3034	10.7721	12.0292	11.5344	12.8184	13.8547	14.1523	13.9702	Homo sapiens succinate dehydrogenase complex, subunit A, flavoprotein (Fp) (SDHA), nuclear gene encoding mitochondrial protein, mRNA [NM_004168]
1136721	PHF2	A_23_P502371	NM_005392	5253	GO:0005634(nucleus)|GO:0005730(nucleolus)|GO:0006355(regulation of transcription, DNA-dependent)|GO:0008270(zinc ion binding)|GO:0016568(chromatin modification)|GO:0033169(histone H3-K9 demethylation)|GO:0035064(methylated histone residue binding)|GO:0046872(metal ion binding)|GO:0061188(negative regulation of chromatin silencing at rDNA)	5.61058	6.55751	7.25544	6.81908	0.946933	1.92777	0.43636	1.35319	0.419673	4.25681	4.81953	3.79273	5.6311	4.38155	6.81908	7.87546	6.63543	5.16164	2.81248	7.40223	1.95758	5.28691	4.8032	4.79036	Homo sapiens PHD finger protein 2 (PHF2), mRNA [NM_005392]
1136725	NUDT6	A_23_P155857	NM_198041	11162	GO:0005575(cellular_component)|GO:0005634(nucleus)|GO:0005737(cytoplasm)|GO:0005739(mitochondrion)|GO:0008083(growth factor activity)|GO:0008150(biological_process)|GO:0016787(hydrolase activity)	10.4637	8.67946	8.10011	10.0933	-1.78426	-3.44441	-1.99314	-3.98104	0.0838119	11.7822	10.6656	10.9514	10.5865	10.7114	10.0933	8.94074	7.25947	9.83817	10.1487	10.8834	9.27323	10.7157	10.3684	10.5237	Homo sapiens nudix (nucleoside diphosphate linked moiety X)-type motif 6 (NUDT6), transcript variant 2, mRNA [NM_198041]
1136727	TOMM40	A_24_P15754	NM_006114	10452	GO:0000299(integral to membrane of membrane fraction)|GO:0005739(mitochondrion)|GO:0005742(mitochondrial outer membrane translocase complex)|GO:0006626(protein targeting to mitochondrion)|GO:0008308(voltage-gated anion channel activity)|GO:0008320(protein transmembrane transporter activity)|GO:0015031(protein transport)|GO:0015288(porin activity)|GO:0016020(membrane)|GO:0031307(integral to mitoch…	13.929	12.5656	12.9352	13.7727	-1.36336	-2.57283	-0.837496	-1.78695	0.0226499	12.6678	12.5645	12.6463	14.0126	14.0017	13.7727	12.9064	12.9641	11.8264	13.7183	13.2881	14.5509	12.4271	12.5952	12.6107	Homo sapiens translocase of outer mitochondrial membrane 40 homolog (yeast) (TOMM40), nuclear gene encoding mitochondrial protein, transcript variant 3, mRNA [NM_006114]
1136733	ERP29	A_23_P139929	NM_006817	10961	GO:0003756(protein disulfide isomerase activity)|GO:0005783(endoplasmic reticulum)|GO:0005788(endoplasmic reticulum lumen)|GO:0006457(protein folding)|GO:0006886(intracellular protein transport)|GO:0009306(protein secretion)|GO:0042470(melanosome)	11.7999	13.397	15.6793	15.4621	1.59715	3.02545	0.217228	1.1625	0.614298	15.9376	15.6144	15.8384	9.87528	10.0623	15.4621	15.7628	15.5959	8.83242	15.7186	15.8022	15.9749	14.728	14.6826	14.8332	Homo sapiens endoplasmic reticulum protein 29 (ERP29), transcript variant 1, mRNA [NM_006817]
1136734	GGA1	A_23_P132294	NM_001001560	26088	GO:0003674(molecular_function)|GO:0005515(protein binding)|GO:0005622(intracellular)|GO:0005768(endosome)|GO:0005794(Golgi apparatus)|GO:0006886(intracellular protein transport)|GO:0010008(endosome membrane)|GO:0016020(membrane)|GO:0016192(vesicle-mediated transport)|GO:0030117(membrane coat)|GO:0030131(clathrin adaptor complex)|GO:0044431(Golgi apparatus part)	13.6193	13.645	13.0075	13.3498	0.0257363	1.018	-0.342253	-1.26773	0.970672	11.6033	11.8687	11.9906	13.7339	13.7743	13.3498	13.164	12.8511	14.9201	12.5768	12.4092	12.703	12.3464	12.6789	12.0858	Homo sapiens golgi-associated, gamma adaptin ear containing, ARF binding protein 1 (GGA1), transcript variant 2, mRNA [NM_001001560]
1136738	BRS3	A_23_P33961	NM_001727	680	GO:0004872(receptor activity)|GO:0004930(G-protein coupled receptor activity)|GO:0004946(bombesin receptor activity)|GO:0005886(plasma membrane)|GO:0006006(glucose metabolic process)|GO:0008217(regulation of blood pressure)|GO:0008343(adult feeding behavior)|GO:0016021(integral to membrane)|GO:0031989(bombesin receptor signaling pathway)|GO:0043005(neuron projection)|GO:0043025(neuronal cell body)	11.2438	8.19268	6.68368	7.74815	-3.05107	-8.28826	-1.06448	-2.09141	0.25745	6.08469	6.08991	5.62132	12.927	13.0562	7.74815	6.48494	6.88241	11.2107	8.78091	7.29049	7.10011	5.73461	5.6114	5.70715	Homo sapiens bombesin-like receptor 3 (BRS3), mRNA [NM_001727]
1136740	LOC441601	A_32_P174164	NR_003034	441601		6.68178	5.30815	5.08779	3.33117	-1.37363	-2.59121	1.75662	3.37905	0.481929	2.00766	1.97915	4.76812	8.15296	8.56121	3.33117	4.17556	6.00002	5.74888	3.22492	3.44495	5.26725	2.05773	1.99248	7.60258	Homo sapiens septin 7 pseudogene (LOC441601), non-coding RNA [NR_003034]
1136744	RFPL3	A_23_P6422	NM_006604	10738	GO:0008270(zinc ion binding)|GO:0046872(metal ion binding)	6.94236	5.7609	4.53157	5.22506	-1.18145	-2.26805	-0.693493	-1.61719	0.524716	4.71335	4.0991	5.27714	8.97412	6.62789	5.22506	3.8097	5.25343	8.21957	6.27137	5.45009	5.1967	3.72612	4.19438	4.80425	Homo sapiens ret finger protein-like 3 (RFPL3), transcript variant 2, mRNA [NM_006604]
1136745	ATF2	A_24_P246467	NM_001880	1386	GO:0001077(RNA polymerase II core promoter proximal region sequence-specific DNA binding transcription factor activity involved in positive regulation of transcription)|GO:0002224(toll-like receptor signaling pathway)|GO:0002755(MyD88-dependent toll-like receptor signaling pathway)|GO:0002756(MyD88-independent toll-like receptor signaling pathway)|GO:0003151(outflow tract morphogenesis)|GO:000368…	10.6709	8.11761	6.87409	9.25065	-2.55328	-5.86966	-2.37656	-5.19298	0.204218	9.60876	10.2593	8.9416	11.0954	11.6667	9.25065	8.38456	5.36361	10.6047	4.87879	5.3456	8.88694	10.2332	10.1784	10.1389	Homo sapiens activating transcription factor 2 (ATF2), mRNA [NM_001880]
1136753	ZNF509	A_24_P154573	NM_145291	166793	GO:0003677(DNA binding)|GO:0005622(intracellular)|GO:0005634(nucleus)|GO:0006355(regulation of transcription, DNA-dependent)|GO:0008270(zinc ion binding)|GO:0046872(metal ion binding)	2.11661	2.01893	1.88837	1.91957	-0.0976854	-1.07006	-0.0311957	-1.02186	0.722685	1.93387	2.30217	1.8746	2.55716	1.8731	1.91957	1.90022	1.87653	2.28004	2.00813	1.94174	1.91008	1.84663	1.84382	1.86509	Homo sapiens zinc finger and BTB domain containing 49 (ZBTB49), mRNA [NM_145291]
1136754	NRP2	A_24_P50801	NM_201264	8828	GO:0001755(neural crest cell migration)|GO:0004872(receptor activity)|GO:0005021(vascular endothelial growth factor receptor activity)|GO:0005624(membrane fraction)|GO:0005886(plasma membrane)|GO:0007155(cell adhesion)|GO:0007275(multicellular organismal development)|GO:0007399(nervous system development)|GO:0007411(axon guidance)|GO:0007507(heart development)|GO:0008201(heparin binding)|GO:00160…	11.8384	10.1895	9.92424	8.73911	-1.64888	-3.13589	1.18513	2.27383	0.355319	11.5588	9.43638	10.3713	13.321	13.4551	8.73911	10.1689	9.67962	10.7201	9.64528	7.53411	6.17841	8.50875	8.77866	8.80514	Homo sapiens neuropilin 2 (NRP2), transcript variant 6, mRNA [NM_201264]
1136757	SUMF2	A_23_P123265	NM_015411	25870	GO:0005488(binding)|GO:0005783(endoplasmic reticulum)|GO:0005788(endoplasmic reticulum lumen)|GO:0046872(metal ion binding)	8.98275	9.77543	11.314	11.0021	0.792678	1.73229	0.311826	1.24128	0.692261	12.709	12.3953	12.5919	8.42132	7.52479	11.0021	11.5218	11.1061	6.69836	10.755	8.44813	8.54033	11.5882	10.9883	11.343	Homo sapiens sulfatase modifying factor 2 (SUMF2), transcript variant 2, mRNA [NM_015411]
1136761	CXADR	A_23_P57268	NM_001338	1525	GO:0001669(acrosomal vesicle)|GO:0004872(receptor activity)|GO:0005576(extracellular region)|GO:0005634(nucleus)|GO:0005737(cytoplasm)|GO:0005886(plasma membrane)|GO:0005887(integral to plasma membrane)|GO:0005911(cell-cell junction)|GO:0005912(adherens junction)|GO:0005923(tight junction)|GO:0007005(mitochondrion organization)|GO:0007155(cell adhesion)|GO:0007507(heart development)|GO:0007596(bl…	3.62583	5.01157	6.11024	2.00198	1.38573	2.61305	4.10826	17.2468	0.378864	6.25404	5.07178	1.93866	4.57357	4.30195	2.00198	5.58283	6.63765	2.81422	1.97526	2.02705	2.06143	4.94723	3.89327	4.35597	Homo sapiens coxsackie virus and adenovirus receptor (CXADR), transcript variant 1, mRNA [NM_001338]
1136762	SMAD9	A_24_P655849	NM_001127217	4093	GO:0001657(ureteric bud development)|GO:0001666(response to hypoxia)|GO:0001880(Mullerian duct regression)|GO:0003700(sequence-specific DNA binding transcription factor activity)|GO:0005622(intracellular)|GO:0005634(nucleus)|GO:0005654(nucleoplasm)|GO:0005667(transcription factor complex)|GO:0005737(cytoplasm)|GO:0005829(cytosol)|GO:0006355(regulation of transcription, DNA-dependent)|GO:0006468(p…	7.65391	4.76408	4.09579	7.51275	-2.88984	-7.41186	-3.41695	-10.6808	0.0261174	6.30965	8.33182	6.185	8.17713	7.27186	7.51275	4.83638	3.3552	6.10065	2.32855	2.37148	3.49677	6.83516	5.88631	7.03404	Homo sapiens SMAD family member 9 (SMAD9), transcript variant a, mRNA [NM_001127217]
1136766	OR10T2	A_23_P23507	NM_001004475	128360	GO:0004872(receptor activity)|GO:0004984(olfactory receptor activity)|GO:0005886(plasma membrane)|GO:0007608(sensory perception of smell)|GO:0016021(integral to membrane)|GO:0050896(response to stimulus)	3.4196	3.6427	1.96571	1.95304	0.223102	1.16724	0.0126647	1.00882	0.914447	1.86979	1.87802	1.89523	2.98636	5.31939	1.95304	1.91246	2.01895	6.99668	1.91464	1.97405	3.04961	1.88217	1.88608	1.88776	Homo sapiens olfactory receptor, family 10, subfamily T, member 2 (OR10T2), mRNA [NM_001004475]
1136767	NCRNA00161	A_23_P377839	NR_026552	118421		3.62379	4.07667	2.79297	6.20253	0.452885	1.36877	-3.40956	-10.6262	0.819804	4.12243	5.74975	9.14361	2.03657	2.63227	6.20253	3.4113	2.17463	6.64409	4.27449	4.81097	3.79415	6.86784	5.26983	5.05217	Homo sapiens non-protein coding RNA 161 (NCRNA00161), non-coding RNA [NR_026552]
1136773	MGC70870	A_32_P221256	NR_003682	403340		5.66253	7.59498	10.4936	9.83542	1.93245	3.81703	0.658186	1.5781	0.62965	10.6391	11.5627	11.1025	1.9578	5.19436	9.83542	9.91833	11.0689	1.79772	11.0002	11.1857	11.0954	11.5086	10.9696	11.2043	Homo sapiens C-terminal binding protein 2 pseudogene (MGC70870), non-coding RNA [NR_003682]
1136777	UTS2	A_24_P45620	NM_021995	10911	GO:0005102(receptor binding)|GO:0005179(hormone activity)|GO:0005576(extracellular region)|GO:0005615(extracellular space)|GO:0006936(muscle contraction)|GO:0007268(synaptic transmission)|GO:0008217(regulation of blood pressure)	1.97492	1.87291	1.84703	1.86651	-0.102005	-1.07326	-0.0194795	-1.01359	0.479567	1.81521	1.81963	1.84691	2.23054	1.8277	1.86651	1.85499	1.83907	1.92467	1.89716	1.88037	1.89925	1.81705	1.8175	1.82936	Homo sapiens urotensin 2 (UTS2), transcript variant 1, mRNA [NM_021995]
1136778	PDS5A	A_24_P52004	NM_001100399	23244	GO:0000785(chromatin)|GO:0005515(protein binding)|GO:0005634(nucleus)|GO:0007049(cell cycle)|GO:0007067(mitosis)|GO:0008156(negative regulation of DNA replication)|GO:0042802(identical protein binding)|GO:0051301(cell division)	7.12333	7.10692	9.31372	8.371	-0.0164123	-1.01144	0.942719	1.92215	0.995867	10.1155	10.0064	8.75527	9.75071	3.24829	8.371	9.8259	8.80155	2.69332	8.42707	6.22595	9.80577	10.4058	10.7997	10.6375	Homo sapiens PDS5, regulator of cohesion maintenance, homolog A (S. cerevisiae) (PDS5A), transcript variant 1, mRNA [NM_001100399]
1136782	SMC1B	A_23_P29330	NM_148674	27127	GO:0000166(nucleotide binding)|GO:0000775(chromosome, centromeric region)|GO:0005524(ATP binding)|GO:0005634(nucleus)|GO:0005694(chromosome)|GO:0005730(nucleolus)|GO:0005737(cytoplasm)|GO:0007049(cell cycle)|GO:0007126(meiosis)|GO:0030893(meiotic cohesin complex)|GO:0051276(chromosome organization)	5.71809	4.59605	3.25984	2.12098	-1.12204	-2.17655	1.13886	2.20207	0.679216	4.99841	5.97971	1.91949	5.95483	9.07847	2.12098	2.01203	4.50765	7.26848	4.26097	3.95296	1.92687	5.57412	4.98228	5.11743	Homo sapiens structural maintenance of chromosomes 1B (SMC1B), mRNA [NM_148674]
1136785	MECR	A_23_P114808	NM_001024732	51102	GO:0005102(receptor binding)|GO:0005488(binding)|GO:0005739(mitochondrion)|GO:0006631(fatty acid metabolic process)|GO:0006633(fatty acid biosynthetic process)|GO:0008270(zinc ion binding)|GO:0016491(oxidoreductase activity)|GO:0019166(trans-2-enoyl-CoA reductase (NADPH) activity)	12.1704	11.6111	11.6204	12.9779	-0.559297	-1.47355	-1.35754	-2.56248	0.461135	12.2536	12.0476	12.7333	11.969	11.5642	12.9779	12.561	10.6798	11.5926	10.3377	12.266	12.3326	11.5909	11.9934	11.4513	Homo sapiens mitochondrial trans-2-enoyl-CoA reductase (MECR), nuclear gene encoding mitochondrial protein, transcript variant 2, mRNA [NM_001024732]
1136793	HIST1H3G	A_23_P42198	NM_003534	8355		10.9328	9.63806	9.84712	8.80763	-1.29479	-2.45341	1.03949	2.0555	0.301431	9.33518	10.016	9.26632	11.7967	12.1942	8.80763	9.99048	9.70375	9.21993	11.1262	9.25065	9.93069	9.17236	8.75661	9.4253	Homo sapiens histone cluster 1, H3g (HIST1H3G), mRNA [NM_003534]
1136795	CB050071	A_24_P555170	XM_003119016	100505679		5.67198	3.31601	3.71896	5.91508	-2.35597	-5.11937	-2.19612	-4.58246	0.376734	5.82666	7.09426	6.31724	9.16197	1.93889	5.91508	5.53507	1.90285	2.51013	2.04949	1.97405	1.94763	6.62259	6.26209	8.14503	PREDICTED: Homo sapiens hypothetical protein LOC100505679 (LOC100505679), mRNA [XM_003119016]
1136802	TOX2	A_23_P154566	NM_032883	84969	GO:0003677(DNA binding)|GO:0005634(nucleus)|GO:0006355(regulation of transcription, DNA-dependent)	13.66	12.3035	11.5456	11.2291	-1.35655	-2.56073	0.316465	1.24528	0.415977	10.9996	10.9226	11.5064	14.911	14.84	11.2291	10.7953	12.2959	13.8193	11.2437	11.2723	10.643	11.3518	11.5096	11.2764	Homo sapiens TOX high mobility group box family member 2 (TOX2), transcript variant 3, mRNA [NM_032883]
1136803	LOC100128361	A_32_P93996	NR_036505	100128361		11.1151	9.34565	8.73333	7.99883	-1.76941	-3.40914	0.7345	1.66382	0.352106	7.73922	7.82214	7.78421	12.5184	12.828	7.99883	8.50304	8.96361	10.5703	8.5224	9.33732	11.2351	6.99507	7.4952	8.97212	Homo sapiens hypothetical LOC100128361 (LOC100128361), non-coding RNA [NR_036505]
1136806	GFOD2	A_23_P3574	NM_030819	81577	GO:0005488(binding)|GO:0005576(extracellular region)|GO:0005578(proteinaceous extracellular matrix)|GO:0016491(oxidoreductase activity)|GO:0030198(extracellular matrix organization)	8.44387	9.55984	11.1328	8.97234	1.11596	2.16739	2.16043	4.4705	0.57521	8.67475	8.45964	9.01253	7.46096	8.89832	8.97234	9.74936	12.5162	6.41395	11.1082	7.53157	7.39559	8.01695	7.32035	7.50951	Homo sapiens glucose-fructose oxidoreductase domain containing 2 (GFOD2), transcript variant 1, mRNA [NM_030819]
1136809	ALDOC	A_23_P78108	NM_005165	230	GO:0001666(response to hypoxia)|GO:0004332(fructose-bisphosphate aldolase activity)|GO:0005515(protein binding)|GO:0005737(cytoplasm)|GO:0005739(mitochondrion)|GO:0005829(cytosol)|GO:0005856(cytoskeleton)|GO:0005975(carbohydrate metabolic process)|GO:0006000(fructose metabolic process)|GO:0006006(glucose metabolic process)|GO:0006094(gluconeogenesis)|GO:0006096(glycolysis)|GO:0006915(apoptosis)|G…	8.43793	8.62458	8.78672	6.57436	0.186642	1.13811	2.21235	4.63431	0.909882	10.7275	7.40801	11.3206	7.25015	11.4893	6.57436	8.64993	8.9235	8.3003	9.0141	12.891	10.2407	6.89291	7.01034	7.35027	Homo sapiens aldolase C, fructose-bisphosphate (ALDOC), mRNA [NM_005165]
1136810	C3	A_23_P101407	NM_000064	718	GO:0001798(positive regulation of type IIa hypersensitivity)|GO:0001970(positive regulation of activation of membrane attack complex)|GO:0004866(endopeptidase inhibitor activity)|GO:0005102(receptor binding)|GO:0005515(protein binding)|GO:0005576(extracellular region)|GO:0005615(extracellular space)|GO:0006954(inflammatory response)|GO:0006955(immune response)|GO:0006956(complement activation)|GO…	10.5379	14.3375	16.3323	10.8848	3.79964	13.9253	5.44752	43.6383	0.131997	16.0135	12.7044	12.8929	10.6079	10.1208	10.8848	16.0919	16.5728	10.3478	8.55406	10.155	7.76578	8.8174	8.89729	8.30147	Homo sapiens complement component 3 (C3), mRNA [NM_000064]
1136811	ENST00000390439	A_23_P99653				5.14882	4.08367	3.56321	4.4821	-1.06515	-2.09239	-0.918886	-1.89065	0.165001	3.63478	2.27417	3.04315	5.61042	5.35393	4.4821	3.42203	3.7044	5.12457	4.14521	5.07771	3.80185	3.4469	3.41223	2.72487	T cell receptor alpha variable 13-2 [Source:HGNC Symbol;Acc:12109] [ENST00000390439]
1136812	LOC728324	A_24_P32766				15.4127	14.9845	15.4407	15.5606	-0.42821	-1.34556	-0.119952	-1.0867	0.567603	15.7628	15.8902	15.3784	14.4552	16.2224	15.5606	15.423	15.4583	14.0723	15.7109	15.2304	15.7628	15.8774	15.7885	15.753	Unknown
1136813	SLC6A6	A_24_P359191	NM_003043	6533	GO:0003333(amino acid transmembrane transport)|GO:0005328(neurotransmitter:sodium symporter activity)|GO:0005369(taurine:sodium symporter activity)|GO:0005886(plasma membrane)|GO:0005887(integral to plasma membrane)|GO:0006520(cellular amino acid metabolic process)|GO:0006810(transport)|GO:0006811(ion transport)|GO:0006836(neurotransmitter transport)|GO:0006865(amino acid transport)|GO:0015171(am…	6.67243	5.88758	7.88683	7.33605	-0.78485	-1.72291	0.550788	1.46489	0.822211	9.04321	12.4706	8.53814	2.36933	10.3119	7.33605	9.89204	5.88163	1.88908	5.64517	5.67114	10.5688	9.79926	10.8449	10.2946	Homo sapiens solute carrier family 6 (neurotransmitter transporter, taurine), member 6 (SLC6A6), transcript variant 1, mRNA [NM_003043]
1136817	SLC41A3	A_23_P18317	NM_017836	54946	GO:0005886(plasma membrane)|GO:0008324(cation transmembrane transporter activity)|GO:0016021(integral to membrane)	6.47726	7.94614	10.9219	11.7859	1.46888	2.76807	-0.864058	-1.82015	0.731345	9.12881	9.4174	9.67943	3.99131	3.65455	11.7859	10.9598	10.8839	1.99469	6.52082	6.12214	5.77857	8.86854	7.26173	8.71217	Homo sapiens solute carrier family 41, member 3 (SLC41A3), transcript variant 2, mRNA [NM_017836]
1136820	ERN1	A_23_P164042	NM_001433	2081	GO:0000166(nucleotide binding)|GO:0000287(magnesium ion binding)|GO:0004521(endoribonuclease activity)|GO:0004674(protein serine/threonine kinase activity)|GO:0005515(protein binding)|GO:0005524(ATP binding)|GO:0005637(nuclear inner membrane)|GO:0005783(endoplasmic reticulum)|GO:0005789(endoplasmic reticulum membrane)|GO:0006355(regulation of transcription, DNA-dependent)|GO:0006397(mRNA processi…	10.4783	9.95902	9.65349	7.57055	-0.51931	-1.43327	2.08294	4.23671	0.765519	11.1426	10.7696	8.65945	11.8146	12.0498	7.57055	10.795	8.51196	10.5701	7.81599	7.92882	7.67897	9.79826	10.0512	9.85779	Homo sapiens endoplasmic reticulum to nucleus signaling 1 (ERN1), mRNA [NM_001433]
1136821	ODAM	A_23_P58228	NM_017855	54959	GO:0005576(extracellular region)|GO:0031214(biomineral tissue development)|GO:0042475(odontogenesis of dentine-containing tooth)|GO:0043205(fibril)	8.80692	6.40445	5.44422	5.6425	-2.40247	-5.28707	-0.198284	-1.14733	0.266388	4.18684	4.5149	5.02791	10.4237	10.3546	5.6425	5.10047	5.78797	8.32492	7.91229	6.85712	6.00024	4.40117	4.4987	4.65474	Homo sapiens odontogenic, ameloblast asssociated (ODAM), mRNA [NM_017855]
1136823	CNPY4	A_23_P157038	NM_152755	245812	GO:0005102(receptor binding)|GO:0005576(extracellular region)	6.00989	7.11465	9.69256	10.8374	1.10476	2.15063	-1.14486	-2.21124	0.776575	12.4458	12.4852	12.0552	3.30037	3.8919	10.8374	11.1836	8.20156	1.95884	11.0319	9.91833	9.56007	11.2468	11.9231	11.3549	Homo sapiens canopy 4 homolog (zebrafish) (CNPY4), mRNA [NM_152755]
1136827	NPHP1	A_24_P88801	NM_000272	4867	GO:0005198(structural molecule activity)|GO:0005515(protein binding)|GO:0005737(cytoplasm)|GO:0005856(cytoskeleton)|GO:0005912(adherens junction)|GO:0007165(signal transduction)|GO:0007588(excretion)|GO:0007632(visual behavior)|GO:0016020(membrane)|GO:0016337(cell-cell adhesion)|GO:0030030(cell projection organization)|GO:0030036(actin cytoskeleton organization)|GO:0030054(cell junction)|GO:00315…	4.49884	6.02815	7.70629	1.97339	1.52932	2.88649	5.7329	53.1831	0.530955	8.40179	8.13774	9.53453	4.63277	6.89035	1.97339	7.03875	8.37382	2.67188	3.77085	2.0116	7.29834	6.08119	6.2316	7.37602	Homo sapiens nephronophthisis 1 (juvenile) (NPHP1), transcript variant 1, mRNA [NM_000272]
1136829	TTTY9A	A_23_P251868	NR_001530	83864		4.99186	3.84508	3.22815	2.68737	-1.14678	-2.2142	0.540775	1.45475	0.483084	2.21785	1.95334	2.06015	7.04469	5.24352	2.68737	2.40321	4.05309	5.07894	2.82879	2.79106	2.6086	1.9578	1.97644	2.03238	Homo sapiens testis-specific transcript, Y-linked 9A (non-protein coding) (TTTY9A), non-coding RNA [NR_001530]
1136834	LOC100127972	A_24_P920048		100127972		5.1878	2.01938	2.06363	7.02506	-3.16842	-8.99062	-4.96143	-31.1558	0.0540394	5.44333	2.318	5.62488	5.52012	3.01822	7.02506	2.22441	1.90285	1.93089	4.69863	4.77762	1.93972	5.25268	6.63854	4.63994	Homo sapiens cDNA FLJ35488 fis, clone SMINT2008545. [AK092807]
1136836	LOC158301	A_24_P940477				7.95009	7.16481	7.02918	3.91206	-0.785286	-1.72343	3.11712	8.67654	0.717834	4.66297	6.88498	5.81483	10.0652	9.87305	3.91206	7.0163	7.04205	7.43607	5.14687	6.21817	9.07999	8.54305	5.31609	4.57442	Unknown
1136839	JAK3	A_24_P59667	NM_000215	3718	GO:0000166(nucleotide binding)|GO:0002731(negative regulation of dendritic cell cytokine production)|GO:0004713(protein tyrosine kinase activity)|GO:0004715(non-membrane spanning protein tyrosine kinase activity)|GO:0005515(protein binding)|GO:0005524(ATP binding)|GO:0005829(cytosol)|GO:0005856(cytoskeleton)|GO:0006468(protein phosphorylation)|GO:0007167(enzyme linked receptor protein signaling p…	6.80202	7.81476	6.88797	7.31092	1.01273	2.01773	-0.422959	-1.34067	0.616425	5.00419	5.0923	5.17333	9.09496	4.00019	7.31092	5.79111	7.98482	9.66834	7.79256	8.05561	5.86485	4.92871	5.51509	5.11474	Homo sapiens Janus kinase 3 (JAK3), mRNA [NM_000215]
1136842	VCX2	A_32_P33083	NM_016378	51480	GO:0003674(molecular_function)|GO:0005575(cellular_component)|GO:0008150(biological_process)	8.0883	8.61687	9.26513	8.18051	0.528576	1.4425	1.08462	2.12082	0.647911	7.41606	7.53578	7.60686	9.51956	6.56482	8.18051	9.25199	9.27827	7.32035	12.1658	13.1228	10.7873	7.40367	7.54436	7.68475	Homo sapiens variable charge, X-linked 2 (VCX2), mRNA [NM_016378]
1136843	RFPL3S	A_24_P169048	NR_001450	10737		7.48731	4.44045	3.93073	9.08599	-3.04686	-8.26412	-5.15526	-35.6359	0.0482876	7.19581	7.03897	5.17544	7.58838	5.78755	9.08599	3.79452	4.06694	5.45988	3.92299	7.86569	5.72815	6.24236	7.04763	7.44149	Homo sapiens RFPL3 antisense RNA 1 (non-protein coding) (RFPL3-AS1), antisense RNA [NR_001450]
1136844	ZNF101	A_23_P142407	NM_033204	94039	GO:0003677(DNA binding)|GO:0005622(intracellular)|GO:0005634(nucleus)|GO:0006355(regulation of transcription, DNA-dependent)|GO:0008270(zinc ion binding)|GO:0046872(metal ion binding)	7.03134	7.27365	9.60573	11.518	0.242308	1.18288	-1.91224	-3.76394	0.950002	9.09007	9.15526	9.67138	7.5987	1.97735	11.518	9.10814	10.1033	2.60949	11.9671	11.2789	12.4757	10.2374	10.0953	10.2203	Homo sapiens zinc finger protein 101 (ZNF101), mRNA [NM_033204]
1136845	PFDN1	A_23_P70020	NM_002622	5201	GO:0003700(sequence-specific DNA binding transcription factor activity)|GO:0005515(protein binding)|GO:0006351(transcription, DNA-dependent)|GO:0006457(protein folding)|GO:0007049(cell cycle)|GO:0016272(prefoldin complex)|GO:0044267(cellular protein metabolic process)|GO:0051082(unfolded protein binding)|GO:0051084(de novo' posttranslational protein folding)	10.6161	11.3021	12.8492	13.0008	0.686002	1.60882	-0.151563	-1.11077	0.744445	12.7607	12.9624	13.4603	9.14258	9.705	13.0008	12.6405	13.0579	8.20795	11.3685	12.8531	12.449	12.8418	12.8929	12.8327	Homo sapiens prefoldin subunit 1 (PFDN1), mRNA [NM_002622]
1136848	NFATC2	A_23_P91278	NM_173091	4773	GO:0001816(cytokine production)|GO:0003677(DNA binding)|GO:0003700(sequence-specific DNA binding transcription factor activity)|GO:0005515(protein binding)|GO:0005634(nucleus)|GO:0005730(nucleolus)|GO:0005737(cytoplasm)|GO:0005829(cytosol)|GO:0005886(plasma membrane)|GO:0006351(transcription, DNA-dependent)|GO:0006355(regulation of transcription, DNA-dependent)|GO:0006974(response to DNA damage s…	8.84236	8.30289	7.89002	6.68343	-0.53947	-1.45344	1.20659	2.30792	0.694847	7.0977	7.55993	8.26354	10.1606	9.68301	6.68343	8.80813	6.97191	9.12863	8.49281	7.09993	7.66565	8.11184	8.94348	8.9129	Homo sapiens nuclear factor of activated T-cells, cytoplasmic, calcineurin-dependent 2 (NFATC2), transcript variant 2, mRNA [NM_173091]
1136851	DAB1	A_23_P23850	NM_021080	1600	GO:0007275(multicellular organismal development)|GO:0007399(nervous system development)|GO:0030154(cell differentiation)	9.77026	7.38384	6.49055	7.15397	-2.38641	-5.22856	-0.663426	-1.58384	0.207645	6.00961	6.08067	6.15051	11.1874	10.9694	7.15397	6.29267	6.68843	9.17044	8.13232	7.76902	7.39194	6.10649	6.45513	5.63276	Homo sapiens disabled homolog 1 (Drosophila) (DAB1), mRNA [NM_021080]
1136856	TCEAL1	A_23_P73801	NM_001006640	9338	GO:0000122(negative regulation of transcription from RNA polymerase II promoter)|GO:0003700(sequence-specific DNA binding transcription factor activity)|GO:0005634(nucleus)|GO:0006351(transcription, DNA-dependent)|GO:0006355(regulation of transcription, DNA-dependent)	9.07471	6.7194	5.98891	6.27903	-2.3553	-5.11702	-0.29012	-1.22274	0.216381	9.86923	11.1136	8.98491	10.6003	10.3448	6.27903	6.49737	5.48045	8.18039	9.06967	5.49008	7.48195	11.0292	9.87586	10.5499	Homo sapiens transcription elongation factor A (SII)-like 1 (TCEAL1), transcript variant 3, mRNA [NM_001006640]
1136858	LOC643669	A_24_P822692	XM_933621	643669		11.7418	10.635	9.96077	10.2113	-1.10682	-2.1537	-0.250538	-1.18965	0.394695	9.60063	9.55446	9.8813	11.5574	13.4568	10.2113	10.1238	9.79773	11.9835	10.3134	9.76804	10.1524	9.56786	9.73342	9.8533	PREDICTED: Homo sapiens hypothetical protein LOC643669, transcript variant 1 (LOC643669), mRNA [XM_933621]
1136865	ENPP1	A_23_P156880	NM_006208	5167	GO:0003676(nucleic acid binding)|GO:0004528(phosphodiesterase I activity)|GO:0004551(nucleotide diphosphatase activity)|GO:0005044(scavenger receptor activity)|GO:0005158(insulin receptor binding)|GO:0005515(protein binding)|GO:0005524(ATP binding)|GO:0005615(extracellular space)|GO:0005886(plasma membrane)|GO:0006091(generation of precursor metabolites and energy)|GO:0006766(vitamin metabolic pr…	8.22606	8.7516	8.8039	7.16023	0.525535	1.43947	1.64367	3.12459	0.501069	7.11827	7.70817	9.04064	8.62995	8.888	7.16023	9.60479	8.00301	8.64699	10.5876	11.128	8.44813	7.44788	7.0969	7.02135	Homo sapiens ectonucleotide pyrophosphatase/phosphodiesterase 1 (ENPP1), mRNA [NM_006208]
1136867	TSSK6	A_23_P108221	NM_032037	83983	GO:0000166(nucleotide binding)|GO:0000287(magnesium ion binding)|GO:0004674(protein serine/threonine kinase activity)|GO:0005524(ATP binding)|GO:0006468(protein phosphorylation)|GO:0007275(multicellular organismal development)|GO:0007283(spermatogenesis)|GO:0030154(cell differentiation)|GO:0035092(sperm chromatin condensation)	10.8118	10.1755	9.47532	9.88173	-0.636357	-1.5544	-0.406412	-1.32539	0.512117	8.34518	8.25532	9.7168	11.401	11.1527	9.88173	9.00871	9.94192	11.5757	10.1879	10.4894	10.6154	7.86619	7.96655	8.18024	Homo sapiens testis-specific serine kinase 6 (TSSK6), mRNA [NM_032037]
1136869	MNT	A_23_P341443	NM_020310	4335	GO:0003677(DNA binding)|GO:0003682(chromatin binding)|GO:0003700(sequence-specific DNA binding transcription factor activity)|GO:0003713(transcription coactivator activity)|GO:0003714(transcription corepressor activity)|GO:0005634(nucleus)|GO:0006355(regulation of transcription, DNA-dependent)|GO:0006366(transcription from RNA polymerase II promoter)|GO:0007275(multicellular organismal developmen…	5.79669	9.19685	9.1312	5.77629	3.40015	10.5572	3.35491	10.2312	0.122586	9.572	8.20114	7.66588	3.1277	8.48609	5.77629	10.5115	7.7509	9.32815	6.95081	6.25824	9.13	7.89212	7.9466	8.05033	Homo sapiens MAX binding protein (MNT), mRNA [NM_020310]
1136871	FAM54B	A_23_P97195	NM_019557	56181		8.48969	9.09311	10.1455	10.9219	0.60342	1.51931	-0.776358	-1.7128	0.780428	11.2667	11.1876	11.0838	9.36345	5.18372	10.9219	10.5461	9.74493	6.98826	9.84351	8.56741	9.96711	10.7565	11.2348	10.9132	Homo sapiens family with sequence similarity 54, member B (FAM54B), transcript variant 1, mRNA [NM_019557]
1136875	DIO3OS	A_24_P759584	NR_002770	64150		2.76262	1.88836	1.8219	4.32341	-0.874265	-1.83307	-2.5015	-5.66274	0.327078	2.11999	3.23126	2.40567	1.93798	2.02648	4.32341	1.81262	1.83119	2.02127	5.11195	1.84699	3.16891	2.29878	2.50921	1.81918	Homo sapiens DIO3 opposite strand (non-protein coding) (DIO3OS), non-coding RNA [NR_002770]
1136879	CR617556	A_32_P1381				6.48203	8.52766	11.0266	12.3968	2.04563	4.12853	-1.37012	-2.58492	0.626957	10.8552	9.98457	11.7485	3.31882	3.7305	12.3968	11.6807	10.3726	3.52968	13.2124	13.1341	13.3363	9.44793	9.7246	9.65322	full-length cDNA clone CS0CAP003YM14 of Thymus of Homo sapiens (human). [CR617556]
1136884	PDYN	A_24_P279870	NM_024411	5173	GO:0001515(opioid peptide activity)|GO:0005576(extracellular region)|GO:0005886(plasma membrane)|GO:0007218(neuropeptide signaling pathway)|GO:0007268(synaptic transmission)|GO:0008219(cell death)	2.69357	1.82505	1.79103	4.19731	-0.86852	-1.82579	-2.40628	-5.30105	0.312876	2.49733	2.33302	1.78455	1.91284	1.97056	4.19731	1.78467	1.79739	1.89309	1.90346	4.20096	2.01471	2.36384	3.03903	1.78601	Homo sapiens prodynorphin (PDYN), transcript variant 1, mRNA [NM_024411]
1136885	OR6A2	A_23_P64448	NM_003696	8590	GO:0003674(molecular_function)|GO:0004872(receptor activity)|GO:0004984(olfactory receptor activity)|GO:0005886(plasma membrane)|GO:0007165(signal transduction)|GO:0007608(sensory perception of smell)|GO:0016021(integral to membrane)|GO:0050896(response to stimulus)	2.38574	4.8269	3.41007	1.8799	2.44117	5.43081	1.53016	2.88819	0.178373	3.77521	3.83585	1.84856	3.27249	2.00482	1.8799	3.0777	3.74243	7.66058	5.54708	4.76717	3.95804	4.09309	4.39689	3.18317	Homo sapiens olfactory receptor, family 6, subfamily A, member 2 (OR6A2), mRNA [NM_003696]
1136888	C1orf67	A_32_P87531	NM_001145154	127602	GO:0000166(nucleotide binding)|GO:0003777(microtubule motor activity)|GO:0005524(ATP binding)|GO:0005737(cytoplasm)|GO:0005856(cytoskeleton)|GO:0005874(microtubule)|GO:0005929(cilium)|GO:0007018(microtubule-based movement)|GO:0030286(dynein complex)|GO:0035085(cilium axoneme)	4.19086	2.81272	3.23443	5.05462	-1.37814	-2.59933	-1.82019	-3.53128	0.285249	5.19997	5.61339	4.90232	2.76311	4.75485	5.05462	4.52517	1.9437	1.96931	1.8894	2.94383	7.01462	5.80896	3.75312	5.29957	Homo sapiens dynein, axonemal, heavy chain 14 (DNAH14), transcript variant 2, mRNA [NM_001145154]
1136890	SLC38A10	A_23_P379630	NM_138570	124565	GO:0006811(ion transport)|GO:0006814(sodium ion transport)|GO:0006865(amino acid transport)|GO:0016020(membrane)|GO:0016021(integral to membrane)	7.90658	6.73821	9.14757	9.72791	-1.16837	-2.24758	-0.580334	-1.4952	0.702467	9.36272	8.99757	9.04746	8.98291	5.00893	9.72791	9.8184	8.47674	1.91949	5.94552	9.96184	7.13832	8.23298	7.72928	7.49163	Homo sapiens solute carrier family 38, member 10 (SLC38A10), transcript variant 2, mRNA [NM_138570]
1136892	NLRP11	A_32_P27479	NM_145007	204801	GO:0000166(nucleotide binding)|GO:0005524(ATP binding)	5.41234	3.27099	3.26053	2.2241	-2.14135	-4.41174	1.03643	2.05115	0.282894	3.46175	2.87556	1.94265	6.04027	7.97265	2.2241	3.88931	2.63176	3.29191	2.09919	2.44969	2.05742	1.93134	1.93772	3.01264	Homo sapiens NLR family, pyrin domain containing 11 (NLRP11), mRNA [NM_145007]
1136894	AY239294	A_24_P801079				10.4002	14.6753	14.5649	14.9838	4.27508	19.361	-0.418933	-1.33694	0.140398	15.3063	15.5268	15.0806	8.74479	7.47214	14.9838	14.854	14.2757	14.8963	15.0444	15.2199	15.3474	15.8326	15.8176	15.8987	Homo sapiens proliferation-inducing protein 9 mRNA, complete cds. [AY239294]
1136898	IGLV6-57	A_24_P361816				5.75992	9.80121	8.83847	9.04179	4.04129	16.4645	-0.20332	-1.15134	0.139102	8.63057	8.18589	8.72158	5.98364	2.25432	9.04179	8.54156	9.13538	11.7267	10.1376	9.86674	9.45278	8.56768	8.73806	8.42351	immunoglobulin lambda variable 6-57 [Source:HGNC Symbol;Acc:5927] [ENST00000390285]
1136899	SVOPL	A_23_P307860	NM_174959	136306	GO:0016020(membrane)|GO:0016021(integral to membrane)|GO:0022857(transmembrane transporter activity)	10.9975	8.31504	7.19084	7.31541	-2.68246	-6.41949	-0.124566	-1.09018	0.289927	6.35035	6.8527	7.18349	12.6747	13.0024	7.31541	6.45034	7.93134	10.5635	7.5097	7.76782	6.73381	6.96157	6.56028	6.4927	Homo sapiens SVOP-like (SVOPL), transcript variant 2, mRNA [NM_174959]
1136901	PEX11B	A_24_P88554	NM_003846	8799	GO:0005515(protein binding)|GO:0005739(mitochondrion)|GO:0005777(peroxisome)|GO:0005778(peroxisomal membrane)|GO:0005779(integral to peroxisomal membrane)|GO:0007031(peroxisome organization)|GO:0007165(signal transduction)|GO:0016020(membrane)|GO:0016021(integral to membrane)|GO:0016559(peroxisome fission)	4.40423	5.27495	6.98735	8.81474	0.870722	1.82858	-1.82739	-3.54895	0.774786	6.02682	6.38268	6.95507	2.42739	1.97056	8.81474	7.90023	6.07446	1.85016	7.47038	1.83204	1.86088	7.4014	7.10518	7.74023	Homo sapiens peroxisomal biogenesis factor 11 beta (PEX11B), transcript variant 1, mRNA [NM_003846]
1136902	TFAP2E	A_23_P322116	NM_178548	339488	GO:0003677(DNA binding)|GO:0003700(sequence-specific DNA binding transcription factor activity)|GO:0005634(nucleus)|GO:0006355(regulation of transcription, DNA-dependent)|GO:0042803(protein homodimerization activity)|GO:0045944(positive regulation of transcription from RNA polymerase II promoter)|GO:0046982(protein heterodimerization activity)	9.13853	8.33353	7.8945	7.79194	-0.804999	-1.74715	0.102564	1.07368	0.423448	8.98966	7.87238	8.04935	9.60035	10.0233	7.79194	8.57848	7.21053	9.21158	8.99829	8.0071	7.31426	7.05698	7.9555	7.02582	Homo sapiens transcription factor AP-2 epsilon (activating enhancer binding protein 2 epsilon) (TFAP2E), mRNA [NM_178548]
1136907	SMG7	A_23_P201647	NM_173156	9887	GO:0000184(nuclear-transcribed mRNA catabolic process, nonsense-mediated decay)|GO:0005515(protein binding)|GO:0005634(nucleus)|GO:0005737(cytoplasm)|GO:0006406(mRNA export from nucleus)|GO:0035303(regulation of dephosphorylation)|GO:0045111(intermediate filament cytoskeleton)|GO:0051721(protein phosphatase 2A binding)	6.34069	9.82419	12.7619	10.5098	3.48351	11.1851	2.25208	4.76369	0.389516	10.4395	9.75763	12.3024	3.97615	4.5361	10.5098	12.3779	13.1458	3.9488	14.8824	14.0506	14.266	13.3297	14.1859	13.3205	Homo sapiens Smg-7 homolog, nonsense mediated mRNA decay factor (C. elegans) (SMG7), transcript variant 1, mRNA [NM_173156]
1136910	ENST00000328281	A_24_P135862				5.81611	5.53587	6.25518	5.35142	-0.280233	-1.21439	0.903767	1.87095	0.781546	4.00252	5.41968	3.94908	6.5815	5.51541	5.35142	7.07981	5.43056	4.09726	6.04769	6.38124	10.5066	4.28661	5.68391	2.67444	Unknown
1136917	SULT1A2	A_23_P106773	NM_177528	6799	GO:0004062(aryl sulfotransferase activity)|GO:0005737(cytoplasm)|GO:0005829(cytosol)|GO:0006584(catecholamine metabolic process)|GO:0006805(xenobiotic metabolic process)|GO:0008146(sulfotransferase activity)|GO:0008202(steroid metabolic process)|GO:0009309(amine biosynthetic process)|GO:0016740(transferase activity)|GO:0047894(flavonol 3-sulfotransferase activity)|GO:0050427(3'-phosphoadenosine 5…	9.14187	12.2454	12.4947	11.0884	3.10355	8.59534	1.40628	2.65053	0.0413242	10.3269	10.0066	11.1154	8.61269	7.72453	11.0884	12.2491	12.7402	11.7469	12.2473	9.32195	10.8111	8.48027	8.20537	8.39682	Homo sapiens sulfotransferase family, cytosolic, 1A, phenol-preferring, member 2 (SULT1A2), transcript variant 2, mRNA [NM_177528]
1136919	ACTR8	A_23_P80694	NM_022899	93973	GO:0005634(nucleus)|GO:0005694(chromosome)|GO:0007049(cell cycle)|GO:0007067(mitosis)|GO:0031011(Ino80 complex)|GO:0051301(cell division)	8.8278	7.61484	6.97287	9.92599	-1.21296	-2.31813	-2.95312	-7.74423	0.392645	8.24482	9.69944	5.8624	9.25364	7.30378	9.92599	8.2864	5.65935	8.89879	7.01199	6.13496	8.41236	9.09336	10.1232	9.17161	Homo sapiens ARP8 actin-related protein 8 homolog (yeast) (ACTR8), mRNA [NM_022899]
1136920	YWHAE	A_24_P33444	NM_006761	7531	GO:0000086(G2/M transition of mitotic cell cycle)|GO:0000278(mitotic cell cycle)|GO:0001764(neuron migration)|GO:0005515(protein binding)|GO:0005737(cytoplasm)|GO:0005739(mitochondrion)|GO:0005829(cytosol)|GO:0005871(kinesin complex)|GO:0006605(protein targeting)|GO:0006915(apoptosis)|GO:0008624(induction of apoptosis by extracellular signals)|GO:0019899(enzyme binding)|GO:0019904(protein domain …	8.12651	9.1161	11.2155	12.1494	0.989589	1.98562	-0.933944	-1.91049	0.75397	12.5096	13.1369	11.5146	6.8934	5.33669	12.1494	10.8929	11.538	4.91733	11.6507	12.1902	11.894	13.201	12.9676	13.0571	Homo sapiens tyrosine 3-monooxygenase/tryptophan 5-monooxygenase activation protein, epsilon polypeptide (YWHAE), transcript variant 1, mRNA [NM_006761]
1136924	POLR1D	A_23_P409541	NM_152705	51082	GO:0003677(DNA binding)|GO:0003899(DNA-directed RNA polymerase activity)|GO:0005634(nucleus)|GO:0005654(nucleoplasm)|GO:0006360(transcription from RNA polymerase I promoter)|GO:0006361(transcription initiation from RNA polymerase I promoter)|GO:0006362(transcription elongation from RNA polymerase I promoter)|GO:0006363(termination of RNA polymerase I transcription)|GO:0046983(protein dimerization…	6.53135	4.4217	4.22837	7.72089	-2.10965	-4.31587	-3.49252	-11.2552	0.177365	7.22272	7.69535	6.52107	5.97791	5.89526	7.72089	6.18257	2.27417	4.80836	7.93103	2.70885	7.12679	8.21179	9.00629	8.57905	Homo sapiens polymerase (RNA) I polypeptide D, 16kDa (POLR1D), transcript variant 2, mRNA [NM_152705]
1136928	TUBB2C	A_23_P312863	NM_006088	10383	GO:0000086(G2/M transition of mitotic cell cycle)|GO:0000166(nucleotide binding)|GO:0000278(mitotic cell cycle)|GO:0003924(GTPase activity)|GO:0005198(structural molecule activity)|GO:0005525(GTP binding)|GO:0005737(cytoplasm)|GO:0005829(cytosol)|GO:0005856(cytoskeleton)|GO:0005874(microtubule)|GO:0006457(protein folding)|GO:0006928(cellular component movement)|GO:0007018(microtubule-based moveme…	7.81445	11.8038	14.513	14.911	3.9894	15.8829	-0.398049	-1.31773	0.423718	14.1646	13.3767	14.2245	4.74491	3.78741	14.911	15.0111	14.0148	6.3856	14.4114	14.519	14.1002	13.3942	13.9035	13.4985	Homo sapiens tubulin, beta 2C (TUBB2C), mRNA [NM_006088]
1136933	FOXN3	A_23_P88435	NM_005197	1112	GO:0000077(DNA damage checkpoint)|GO:0000085(G2 phase of mitotic cell cycle)|GO:0003690(double-stranded DNA binding)|GO:0003705(sequence-specific enhancer binding RNA polymerase II transcription factor activity)|GO:0005515(protein binding)|GO:0005667(transcription factor complex)|GO:0007049(cell cycle)|GO:0007389(pattern specification process)|GO:0008022(protein C-terminus binding)|GO:0008134(tra…	8.15394	7.25771	7.97804	7.78677	-0.896234	-1.8612	0.191268	1.14177	0.307058	9.56761	10.6691	8.03385	8.15341	8.52165	7.78677	8.24175	7.71433	5.81705	5.8846	3.43078	9.10496	8.72138	8.60554	9.22591	Homo sapiens forkhead box N3 (FOXN3), transcript variant 2, mRNA [NM_005197]
1136942	RPS14	A_23_P81492	NM_001025071	6208	GO:0000028(ribosomal small subunit assembly)|GO:0000122(negative regulation of transcription from RNA polymerase II promoter)|GO:0003723(RNA binding)|GO:0003735(structural constituent of ribosome)|GO:0005515(protein binding)|GO:0005622(intracellular)|GO:0005730(nucleolus)|GO:0005739(mitochondrion)|GO:0005829(cytosol)|GO:0005840(ribosome)|GO:0006412(translation)|GO:0006414(translational elongation…	12.6713	15.0117	16.7218	15.8543	2.34038	5.06437	0.867552	1.82456	0.374421	16.7108	15.9718	16.2312	11.3402	10.8193	15.8543	16.8986	16.5451	11.5913	16.644	16.625	16.6144	16.459	16.5845	16.6201	Homo sapiens ribosomal protein S14 (RPS14), transcript variant 1, mRNA [NM_001025071]
1136943	ABLIM2	A_23_P255672	NM_032432	84448	GO:0003779(actin binding)|GO:0005634(nucleus)|GO:0005730(nucleolus)|GO:0005737(cytoplasm)|GO:0007010(cytoskeleton organization)|GO:0007411(axon guidance)|GO:0008270(zinc ion binding)|GO:0015629(actin cytoskeleton)|GO:0045111(intermediate filament cytoskeleton)|GO:0046872(metal ion binding)	6.01459	4.5797	4.16037	3.22282	-1.43488	-2.7036	0.937553	1.91528	0.435344	2.01746	2.00339	5.24313	6.43253	8.3884	3.22282	3.20816	5.11259	5.41837	4.60057	4.04152	5.23287	2.34048	2.01757	2.62204	Homo sapiens actin binding LIM protein family, member 2 (ABLIM2), transcript variant 6, mRNA [NM_032432]
1136944	BZW2	A_23_P157215	NM_014038	28969	GO:0005515(protein binding)|GO:0007275(multicellular organismal development)|GO:0007399(nervous system development)|GO:0016070(RNA metabolic process)|GO:0030154(cell differentiation)	7.52881	9.63404	10.7578	7.26396	2.10523	4.30267	3.49381	11.2653	0.142624	8.81393	9.13453	10.5731	7.59272	7.72974	7.26396	10.3557	11.1598	7.38658	10.7655	9.94292	11.0384	10.795	9.9453	10.6481	Homo sapiens basic leucine zipper and W2 domains 2 (BZW2), transcript variant 2, mRNA [NM_014038]
1136945	FAM184B	A_23_P301572	NM_015688	27146		2.08681	7.16664	5.3953	1.89371	5.07983	33.8207	3.50159	11.3262	0.0975013	6.29349	7.35078	4.94454	2.10041	2.26631	1.89371	8.08442	2.70618	10.7093	1.9344	1.90188	8.07295	8.3755	8.35913	8.42408	Homo sapiens family with sequence similarity 184, member B (FAM184B), mRNA [NM_015688]
1136948	DYNLT3	A_24_P91852	NM_006520	6990	GO:0000776(kinetochore)|GO:0000777(condensed chromosome kinetochore)|GO:0003774(motor activity)|GO:0005515(protein binding)|GO:0005634(nucleus)|GO:0005694(chromosome)|GO:0005737(cytoplasm)|GO:0005856(cytoskeleton)|GO:0005868(cytoplasmic dynein complex)|GO:0005874(microtubule)|GO:0005886(plasma membrane)|GO:0006810(transport)|GO:0007049(cell cycle)|GO:0007067(mitosis)|GO:0007346(regulation of mito…	8.6162	6.12607	8.29184	8.26195	-2.49013	-5.61828	0.0298961	1.02094	0.608931	9.81877	11.4066	10.8079	1.99617	15.5905	8.26195	8.72457	7.85911	1.79452	4.40857	1.7951	4.54908	10.5068	10.723	10.8433	Homo sapiens dynein, light chain, Tctex-type 3 (DYNLT3), mRNA [NM_006520]
1136950	SNX13	A_23_P256342	NM_015132	23161	GO:0004871(signal transducer activity)|GO:0005769(early endosome)|GO:0006886(intracellular protein transport)|GO:0007154(cell communication)|GO:0008289(lipid binding)|GO:0009968(negative regulation of signal transduction)|GO:0016020(membrane)|GO:0031901(early endosome membrane)|GO:0035091(phosphatidylinositol binding)|GO:0043547(positive regulation of GTPase activity)	1.87365	7.18538	9.85449	1.77421	5.31173	39.7184	8.08029	270.651	0.125381	8.66508	9.1094	8.28668	1.82359	2.02315	1.77421	8.73058	10.9784	1.84716	7.92913	1.78258	4.91783	9.48974	8.19774	9.40113	Homo sapiens sorting nexin 13 (SNX13), mRNA [NM_015132]
1136954	MRFAP1	A_23_P144453	NM_033296	93621	GO:0005515(protein binding)|GO:0005634(nucleus)|GO:0005737(cytoplasm)|GO:0048471(perinuclear region of cytoplasm)	10.9172	11.689	13.5516	13.167	0.771718	1.7073	0.384568	1.30547	0.742802	14.791	14.9727	13.878	10.1347	9.44999	13.167	13.9	13.2032	7.96363	11.6436	13.2826	13.4114	14.6382	14.7514	14.6348	Homo sapiens Morf4 family associated protein 1 (MRFAP1), mRNA [NM_033296]
1136955	PGM3	A_23_P19592	NM_015599	5238	GO:0000287(magnesium ion binding)|GO:0004610(phosphoacetylglucosamine mutase activity)|GO:0004614(phosphoglucomutase activity)|GO:0005575(cellular_component)|GO:0005829(cytosol)|GO:0005975(carbohydrate metabolic process)|GO:0006031(chitin biosynthetic process)|GO:0006041(glucosamine metabolic process)|GO:0006048(UDP-N-acetylglucosamine biosynthetic process)|GO:0006488(dolichol-linked oligosacchar…	7.18325	6.84242	8.56039	8.33005	-0.34083	-1.26649	0.230338	1.17311	0.883659	9.45464	8.88498	9.73319	4.5149	8.70481	8.33005	8.88901	8.23177	3.4065	7.45522	9.00932	6.42993	9.56619	8.7928	9.46706	Homo sapiens phosphoglucomutase 3 (PGM3), transcript variant 2, mRNA [NM_015599]
1136956	EHBP1L1	A_23_P148121	NM_001099409	254102	GO:0003674(molecular_function)|GO:0005575(cellular_component)|GO:0008150(biological_process)	10.2622	12.2386	12.071	11.7324	1.97639	3.93507	0.338579	1.26451	0.137829	10.9373	10.5101	10.828	10.8009	8.25326	11.7324	12.3745	11.7675	12.5738	10.4783	9.06918	9.70299	9.86923	10.4589	10.1566	Homo sapiens EH domain binding protein 1-like 1 (EHBP1L1), mRNA [NM_001099409]
1136959	LOC100129138	A_24_P280833	NR_033990	100129138		7.29645	9.18052	10.0884	10.4267	1.88407	3.69115	-0.33828	-1.26425	0.539802	7.89898	7.86223	8.03093	2.00723	9.45542	10.4267	9.83701	10.3398	7.36473	8.7848	10.6707	8.87597	7.39587	7.34861	6.96285	Homo sapiens THAP domain containing, apoptosis associated protein 3 pseudogene (LOC100129138), non-coding RNA [NR_033990]
1136966	LRRC47	A_23_P96777	NM_020710	57470	GO:0003723(RNA binding)|GO:0004826(phenylalanine-tRNA ligase activity)|GO:0006412(translation)	8.75392	7.1206	9.73874	11.0224	-1.63332	-3.10225	-1.28369	-2.43461	0.599543	10.2829	9.87251	10.2544	8.12023	7.11909	11.0224	9.84568	9.6318	1.88432	11.6723	11.8146	11.4054	10.0912	10.2475	9.95627	Homo sapiens leucine rich repeat containing 47 (LRRC47), mRNA [NM_020710]
1136968	MANEA	A_23_P255663	NM_024641	79694	GO:0000139(Golgi membrane)|GO:0004569(glycoprotein endo-alpha-1,2-mannosidase activity)|GO:0005794(Golgi apparatus)|GO:0016020(membrane)|GO:0016021(integral to membrane)|GO:0016787(hydrolase activity)|GO:0018279(protein N-linked glycosylation via asparagine)|GO:0043687(post-translational protein modification)|GO:0044267(cellular protein metabolic process)	4.00823	3.24402	1.94679	1.95177	-0.764214	-1.69844	-0.00498849	-1.00346	0.672856	6.99537	7.65522	3.15512	4.53681	5.53612	1.95177	1.90927	1.9843	5.83849	1.93421	3.60961	1.95647	6.64367	7.02724	7.24631	Homo sapiens mannosidase, endo-alpha (MANEA), mRNA [NM_024641]
1136970	AP4B1	A_23_P160729	NM_006594	10717	GO:0005215(transporter activity)|GO:0005515(protein binding)|GO:0005625(soluble fraction)|GO:0005794(Golgi apparatus)|GO:0005802(trans-Golgi network)|GO:0006810(transport)|GO:0006886(intracellular protein transport)|GO:0008565(protein transporter activity)|GO:0016192(vesicle-mediated transport)|GO:0030117(membrane coat)|GO:0030131(clathrin adaptor complex)	4.56349	7.26487	9.51534	9.50462	2.70139	6.50427	0.0107223	1.00746	0.464926	8.20133	7.33808	8.71967	2.16269	2.02315	9.50462	9.18645	9.84423	2.76394	9.97267	9.50591	8.36221	7.16933	7.09047	6.53952	Homo sapiens adaptor-related protein complex 4, beta 1 subunit (AP4B1), mRNA [NM_006594]
1136972	ANTXR2	A_23_P170733	NM_058172	118429	GO:0004872(receptor activity)|GO:0005515(protein binding)|GO:0005576(extracellular region)|GO:0005783(endoplasmic reticulum)|GO:0005789(endoplasmic reticulum membrane)|GO:0005886(plasma membrane)|GO:0016021(integral to membrane)|GO:0046872(metal ion binding)	14.9562	13.9767	13.6243	14.1504	-0.979488	-1.97177	-0.526133	-1.44006	0.144675	15.1573	14.2037	14.9514	15.4671	15.2511	14.1504	13.5348	13.7137	14.6816	11.6883	12.0299	11.4173	13.9247	13.7019	13.9192	Homo sapiens anthrax toxin receptor 2 (ANTXR2), transcript variant 1, mRNA [NM_058172]
1136974	ATP5G2	A_23_P87616	NM_001002031	517	GO:0005215(transporter activity)|GO:0005739(mitochondrion)|GO:0005753(mitochondrial proton-transporting ATP synthase complex)|GO:0006810(transport)|GO:0006811(ion transport)|GO:0008289(lipid binding)|GO:0015078(hydrogen ion transmembrane transporter activity)|GO:0015986(ATP synthesis coupled proton transport)|GO:0015991(ATP hydrolysis coupled proton transport)|GO:0016020(membrane)|GO:0016021(inte…	11.8542	15.5037	15.4389	14.8742	3.64951	12.5491	0.564722	1.4791	0.074775	14.903	15.0492	15.1058	10.0128	10.6755	14.8742	15.3735	15.5042	15.6333	14.9787	14.5654	14.9946	14.9093	14.7546	14.9463	Homo sapiens ATP synthase, H+ transporting, mitochondrial Fo complex, subunit C2 (subunit 9) (ATP5G2), nuclear gene encoding mitochondrial protein, transcript variant 1, mRNA [NM_001002031]
1136977	POLR3GL	A_23_P23855	NM_032305	84265		8.67558	11.4456	11.3088	11.0299	2.77004	6.82126	0.278826	1.21321	0.158301	10.4101	10.7427	11.1001	9.28744	5.70935	11.0299	10.7999	11.8176	11.7193	7.03218	7.46988	6.22472	11.1033	11.2495	10.8384	Homo sapiens polymerase (RNA) III (DNA directed) polypeptide G (32kD)-like (POLR3GL), mRNA [NM_032305]
1136980	SI	A_32_P302205	NM_001041	6476	GO:0004558(alpha-glucosidase activity)|GO:0004574(oligo-1,6-glucosidase activity)|GO:0004575(sucrose alpha-glucosidase activity)|GO:0005794(Golgi apparatus)|GO:0005886(plasma membrane)|GO:0005903(brush border)|GO:0005975(carbohydrate metabolic process)|GO:0007568(aging)|GO:0007584(response to nutrient)|GO:0009744(response to sucrose stimulus)|GO:0009750(response to fructose stimulus)|GO:0016021(i…	5.23943	2.14038	2.21834	2.60067	-3.09905	-8.56855	-0.382338	-1.30345	0.11899	1.95513	1.93369	2.00285	5.10553	8.0121	2.60067	2.13435	2.30232	1.98448	2.74491	2.65272	2.10883	1.96299	1.91945	2.00162	Homo sapiens sucrase-isomaltase (alpha-glucosidase) (SI), mRNA [NM_001041]
1136981	ENST00000377837	A_23_P201687				2.67954	3.28288	1.84649	3.02827	0.60334	1.51923	-1.18178	-2.26857	0.698477	1.80091	2.58729	2.90685	2.63443	2.37593	3.02827	1.8375	1.85547	6.15568	1.83806	1.85116	3.15756	4.19133	2.2353	1.81963	hairy and enhancer of split 2 (Drosophila) [Source:HGNC Symbol;Acc:16005] [ENST00000377836]
1136983	SPAG7	A_23_P218412	NM_004890	9552	GO:0003676(nucleic acid binding)|GO:0005515(protein binding)|GO:0005634(nucleus)	9.77439	10.0759	12.1502	13.1991	0.301481	1.23241	-1.04888	-2.06893	0.917836	13.1522	13.2124	12.3269	7.90023	8.22387	13.1991	13.0857	11.2146	5.92726	12.6552	12.5051	12.1601	12.1006	12.4936	12.3349	Homo sapiens sperm associated antigen 7 (SPAG7), mRNA [NM_004890]
1136988	IQCF6	A_32_P13756	NM_001143833	440956		9.03932	7.87732	7.21609	6.4991	-1.162	-2.23767	0.716981	1.64374	0.471563	5.95341	5.60686	6.0839	10.4495	10.1694	6.4991	6.71409	7.71808	9.1998	8.12676	7.30819	6.68072	5.22301	5.3397	5.14929	Homo sapiens IQ motif containing F6 (IQCF6), mRNA [NM_001143833]
1136992	ZNHIT6	A_24_P113686	NM_017953	54680	GO:0000492(box C/D snoRNP assembly)|GO:0005515(protein binding)|GO:0042254(ribosome biogenesis)|GO:0042802(identical protein binding)|GO:0046872(metal ion binding)|GO:0070761(pre-snoRNP complex)	8.03979	4.57348	5.52428	7.19164	-3.46631	-11.0526	-1.66736	-3.17632	0.0570038	6.89702	8.488	6.14677	8.27586	8.65188	7.19164	6.88348	4.16508	2.67188	6.045	5.71124	6.06769	10.3505	10.4415	10.4761	Homo sapiens zinc finger, HIT-type containing 6 (ZNHIT6), transcript variant 1, mRNA [NM_017953]
1136995	WBSCR19	A_23_P425967	NM_175064	285955		1.86179	1.85663	1.82826	1.84699	-0.00516341	-1.00359	-0.0187365	-1.01307	0.93816	5.204	5.1523	5.22092	1.96444	1.77395	1.84699	1.83726	1.81926	1.91338	1.89511	4.20424	6.21204	5.35694	5.90777	5.21779	Homo sapiens speedy homolog E1 (Xenopus laevis) (SPDYE1), mRNA [NM_175064]
1136996	BCL11B	A_23_P205738	NM_138576	64919	GO:0000978(RNA polymerase II core promoter proximal region sequence-specific DNA binding)|GO:0001077(RNA polymerase II core promoter proximal region sequence-specific DNA binding transcription factor activity involved in positive regulation of transcription)|GO:0003334(keratinocyte development)|GO:0003382(epithelial cell morphogenesis)|GO:0003676(nucleic acid binding)|GO:0005622(intracellular)|GO…	7.55448	6.80623	6.17864	5.42469	-0.748243	-1.67975	0.753954	1.68641	0.635325	4.89093	4.63823	4.48986	9.72667	7.51206	5.42469	5.41326	6.94403	8.06141	5.68746	6.26339	6.0946	5.17333	6.04744	5.0746	Homo sapiens B-cell CLL/lymphoma 11B (zinc finger protein) (BCL11B), transcript variant 1, mRNA [NM_138576]
1136999	GAPT	A_23_P402319	NM_152687	202309	GO:0005886(plasma membrane)|GO:0016021(integral to membrane)|GO:0042113(B cell activation)	4.65011	3.23491	2.6519	3.58622	-1.4152	-2.66697	-0.934326	-1.911	0.251601	1.92433	2.60262	2.93819	6.30349	4.06063	3.58622	2.17757	3.12623	4.40094	3.96517	2.50159	2.52354	2.07241	2.52907	2.50386	Homo sapiens GRB2-binding adaptor protein, transmembrane (GAPT), mRNA [NM_152687]
1137000	DKFZp434F142	A_23_P111797		84214		8.89145	11.4085	12.7552	12.8226	2.51702	5.72397	-0.067445	-1.04786	0.3878	13.2051	12.7708	11.9147	5.19891	8.6528	12.8226	13.2687	12.2417	8.715	14.4448	13.9367	14.6894	12.5051	13.0285	12.2569	Homo sapiens mRNA; cDNA DKFZp434F142 (from clone DKFZp434F142). [AL136837]
1137001	CSPG5	A_24_P342944	NM_006574	10675	GO:0005515(protein binding)|GO:0005624(membrane fraction)|GO:0005783(endoplasmic reticulum)|GO:0005789(endoplasmic reticulum membrane)|GO:0005794(Golgi apparatus)|GO:0005886(plasma membrane)|GO:0005887(integral to plasma membrane)|GO:0007275(multicellular organismal development)|GO:0007399(nervous system development)|GO:0008083(growth factor activity)|GO:0016021(integral to membrane)|GO:0030154(c…	7.59785	6.01339	5.50702	5.24622	-1.58445	-2.99894	0.260794	1.19814	0.309257	5.81098	5.90928	6.46321	7.9901	9.55721	5.24622	5.68455	5.32948	7.02615	5.99286	5.69937	5.44515	4.55137	5.57824	8.06879	Homo sapiens chondroitin sulfate proteoglycan 5 (neuroglycan C) (CSPG5), transcript variant 1, mRNA [NM_006574]
1137005	ATF7IP	A_24_P923757	NM_018179	55729	GO:0000122(negative regulation of transcription from RNA polymerase II promoter)|GO:0003714(transcription corepressor activity)|GO:0005515(protein binding)|GO:0005634(nucleus)|GO:0005667(transcription factor complex)|GO:0006306(DNA methylation)|GO:0016887(ATPase activity)|GO:0044419(interspecies interaction between organisms)|GO:0045892(negative regulation of transcription, DNA-dependent)|GO:0045…	8.48143	5.18408	5.1953	8.95862	-3.29736	-9.83112	-3.76332	-13.5791	0.0429408	8.6159	9.38155	6.81007	7.98781	8.49787	8.95862	7.08499	3.30561	5.16164	10.136	6.03046	10.7837	8.88632	8.19084	8.92533	Homo sapiens activating transcription factor 7 interacting protein (ATF7IP), mRNA [NM_018179]
1137009	USP35	A_23_P116602	NM_020798	57558	GO:0004221(ubiquitin thiolesterase activity)|GO:0005488(binding)|GO:0006511(ubiquitin-dependent protein catabolic process)|GO:0008233(peptidase activity)|GO:0008234(cysteine-type peptidase activity)	7.4636	8.92597	7.66833	6.56482	1.46237	2.7556	1.10351	2.14876	0.432214	8.81269	7.35512	8.64186	8.84079	6.98519	6.56482	6.17927	9.15738	11.4412	9.7752	7.10112	8.56283	6.57707	7.90287	8.04679	Homo sapiens ubiquitin specific peptidase 35 (USP35), mRNA [NM_020798]
1137010	RPS21	A_24_P280803	XM_002345432			9.35374	10.3728	12.9342	12.8115	1.01906	2.0266	0.122682	1.08876	0.75814	11.5146	12.0065	13.1127	7.57886	7.67086	12.8115	12.9766	12.8917	5.25004	13.2413	13.3372	12.9326	12.8557	10.6056	12.5604	ribosomal protein S21 [Source:HGNC Symbol;Acc:10409] [ENST00000450116]
1137018	C1orf51	A_23_P410717	NM_144697	148523		12.7129	9.28017	7.63357	9.10028	-3.43269	-10.798	-1.46672	-2.76392	0.242081	8.22688	10.231	7.76635	14.1367	14.9016	9.10028	8.48276	6.78437	12.5734	7.03278	7.70504	10.6953	7.31713	7.77828	7.20217	Homo sapiens chromosome 1 open reading frame 51 (C1orf51), mRNA [NM_144697]
1137019	TTTY10	A_23_P320622	NR_001542	246119		7.06511	2.51005	2.68405	3.60854	-4.55506	-23.5077	-0.924485	-1.89801	0.0611206	1.89122	1.80855	1.84153	8.42351	9.16328	3.60854	2.31051	3.05759	2.16205	3.56502	1.88112	1.83653	2.15769	1.85499	1.84338	Homo sapiens testis-specific transcript, Y-linked 10 (non-protein coding) (TTTY10), non-coding RNA [NR_001542]
1137020	SLMO2	A_24_P288424	NM_016045	51012	GO:0005739(mitochondrion)	4.82871	6.87768	9.36885	8.63778	2.04897	4.13809	0.731063	1.65986	0.556334	9.56253	9.90541	8.56967	1.94223	3.90612	8.63778	8.94698	9.79071	1.89534	4.21795	1.87011	1.854	10.2297	10.5682	10.5494	Homo sapiens slowmo homolog 2 (Drosophila) (SLMO2), mRNA [NM_016045]
1137023	OVOL1	A_23_P202810	NM_004561	5017	GO:0000122(negative regulation of transcription from RNA polymerase II promoter)|GO:0000239(pachytene)|GO:0003677(DNA binding)|GO:0005622(intracellular)|GO:0005634(nucleus)|GO:0006355(regulation of transcription, DNA-dependent)|GO:0007283(spermatogenesis)|GO:0007498(mesoderm development)|GO:0008270(zinc ion binding)|GO:0008544(epidermis development)|GO:0046872(metal ion binding)	7.23765	5.9811	7.01239	6.30489	-1.25655	-2.38924	0.707502	1.63297	0.418499	3.42668	4.98178	3.99486	8.69328	6.71478	6.30489	8.01843	6.00636	3.9185	5.47004	5.16349	5.62821	1.93297	2.68914	1.98921	Homo sapiens ovo-like 1(Drosophila) (OVOL1), mRNA [NM_004561]
1137027	LOC100130815	A_32_P876086	XR_110246			2.31102	1.94436	1.85239	1.8692	-0.366662	-1.28937	-0.0168118	-1.01172	0.283145	2.16314	2.60907	1.83992	2.23054	2.83332	1.8692	1.83819	1.86659	2.12829	3.64333	1.88202	1.83794	2.13004	2.68008	2.20411	PREDICTED: Homo sapiens hypothetical LOC100130815 (LOC100130815), miscRNA [XR_110246]
1137032	C4orf29	A_23_P167358	NM_001039717	80167	GO:0005576(extracellular region)	4.43403	5.76409	4.44271	1.9452	1.33006	2.51413	2.49752	5.64712	0.625257	8.547	10.0787	8.0925	3.89366	7.46323	1.9452	6.88146	2.00396	8.40684	4.94853	1.95274	1.94823	10.2178	9.74773	9.84615	Homo sapiens chromosome 4 open reading frame 29 (C4orf29), mRNA [NM_001039717]
1137033	HMGN1	A_24_P409857	NM_004965	3150	GO:0000785(chromatin)|GO:0003677(DNA binding)|GO:0005634(nucleus)|GO:0005737(cytoplasm)	8.47248	13.5268	12.9788	11.8395	5.05436	33.2288	1.13925	2.20266	0.0600701	13.3685	13.1818	12.2902	8.17302	5.40489	11.8395	13.1228	12.8348	14.623	13.1348	13.0087	13.8756	12.7686	12.9748	12.8034	Homo sapiens high mobility group nucleosome binding domain 1 (HMGN1), mRNA [NM_004965]
1137034	RPS10	A_24_P418619	NM_001014	6204	GO:0005515(protein binding)|GO:0005634(nucleus)|GO:0005730(nucleolus)|GO:0005737(cytoplasm)|GO:0005829(cytosol)|GO:0005840(ribosome)|GO:0006412(translation)|GO:0006414(translational elongation)|GO:0006415(translational termination)|GO:0010467(gene expression)|GO:0016032(viral reproduction)|GO:0019058(viral infectious cycle)|GO:0019083(viral transcription)|GO:0022627(cytosolic small ribosomal subu…	10.0955	11.9336	15.0268	14.3519	1.83814	3.5755	0.674894	1.59648	0.650085	14.6091	13.7098	14.5841	7.91649	8.01801	14.3519	15.0033	15.0503	5.74723	15.2278	15.3603	15.1938	14.7945	14.9048	14.8876	Homo sapiens ribosomal protein S10 (RPS10), transcript variant 2, mRNA [NM_001014]
1137035	C17orf80	A_23_P207927	NM_017941	55028	GO:0016020(membrane)|GO:0016021(integral to membrane)	7.74852	7.40255	9.45787	9.34714	-0.345971	-1.27101	0.11073	1.07977	0.910651	8.79001	9.65883	9.23842	3.86339	10.035	9.34714	10.4774	8.43829	3.29191	10.2998	2.01293	9.64321	9.3279	7.56951	9.49125	Homo sapiens chromosome 17 open reading frame 80 (C17orf80), transcript variant 1, mRNA [NM_017941]
1137036	NUP88	A_23_P152919	NM_002532	4927	GO:0005215(transporter activity)|GO:0005634(nucleus)|GO:0005643(nuclear pore)|GO:0005730(nucleolus)|GO:0005829(cytosol)|GO:0005975(carbohydrate metabolic process)|GO:0008645(hexose transport)|GO:0010827(regulation of glucose transport)|GO:0015031(protein transport)|GO:0015758(glucose transport)|GO:0016032(viral reproduction)|GO:0051028(mRNA transport)|GO:0055085(transmembrane transport)	8.09305	7.6638	9.88082	12.0331	-0.429251	-1.34653	-2.15229	-4.44533	0.901368	10.421	11.0224	11.7589	3.83368	8.41236	12.0331	10.2001	9.56155	3.22976	10.9707	12.9685	10.8808	10.8973	10.8681	10.461	Homo sapiens nucleoporin 88kDa (NUP88), mRNA [NM_002532]
1137039	SEC62	A_23_P357860	NM_003262	7095	GO:0004872(receptor activity)|GO:0005783(endoplasmic reticulum)|GO:0005789(endoplasmic reticulum membrane)|GO:0005791(rough endoplasmic reticulum)|GO:0006613(cotranslational protein targeting to membrane)|GO:0008565(protein transporter activity)|GO:0016020(membrane)|GO:0016021(integral to membrane)|GO:0016235(aggresome)|GO:0045111(intermediate filament cytoskeleton)|GO:0055085(transmembrane trans…	6.4517	6.38528	5.41359	4.59213	-0.066426	-1.04712	0.821458	1.76719	0.969024	8.68488	8.72599	6.03723	8.89031	5.87267	4.59213	5.18514	5.64203	8.32866	4.86373	9.71612	8.7333	8.96139	8.93238	8.89598	Homo sapiens SEC62 homolog (S. cerevisiae) (SEC62), mRNA [NM_003262]
1137044	FCRL2	A_24_P319647	NM_030764	79368	GO:0004872(receptor activity)|GO:0005070(SH3/SH2 adaptor activity)|GO:0005625(soluble fraction)|GO:0005886(plasma membrane)|GO:0007267(cell-cell signaling)|GO:0016021(integral to membrane)	7.74642	8.65914	8.32639	9.56007	0.912722	1.88259	-1.23369	-2.35167	0.401632	7.49574	7.97265	8.5195	7.0332	6.64599	9.56007	8.23939	8.41338	9.32466	10.0005	9.60479	9.43006	8.02424	7.72042	7.95435	Homo sapiens Fc receptor-like 2 (FCRL2), mRNA [NM_030764]
1137050	ZFP91	A_23_P203344	NM_053023	80829	GO:0003676(nucleic acid binding)|GO:0004842(ubiquitin-protein ligase activity)|GO:0005622(intracellular)|GO:0005634(nucleus)|GO:0005730(nucleolus)|GO:0007250(activation of NF-kappaB-inducing kinase activity)|GO:0008270(zinc ion binding)|GO:0016874(ligase activity)|GO:0043231(intracellular membrane-bounded organelle)|GO:0046872(metal ion binding)|GO:0070534(protein K63-linked ubiquitination)	4.15199	6.23731	8.42598	7.96162	2.08532	4.24371	0.464365	1.37971	0.513611	10.4521	10.1876	9.43006	1.86207	2.63227	7.96162	8.6471	8.20487	1.85997	6.76506	4.03556	6.92768	10.3526	9.88788	10.5322	Homo sapiens zinc finger protein 91 homolog (mouse) (ZFP91), transcript variant 1, mRNA [NM_053023]
1137051	WDR66	A_23_P363275	NM_144668	144406	GO:0005509(calcium ion binding)	8.00442	10.0293	10.8742	10.8184	2.02487	4.06956	0.0557967	1.03943	0.35172	7.19058	6.4927	9.59086	8.19361	5.0013	10.8184	10.1928	11.5555	8.33957	8.83548	6.98879	7.86223	7.74094	6.53929	7.18452	Homo sapiens WD repeat domain 66 (WDR66), transcript variant 1, mRNA [NM_144668]
1137053	RPN1	A_24_P63262	NM_002950	6184	GO:0004579(dolichyl-diphosphooligosaccharide-protein glycotransferase activity)|GO:0005515(protein binding)|GO:0005783(endoplasmic reticulum)|GO:0005789(endoplasmic reticulum membrane)|GO:0006464(protein modification process)|GO:0006486(protein glycosylation)|GO:0008250(oligosaccharyltransferase complex)|GO:0016020(membrane)|GO:0016021(integral to membrane)|GO:0016740(transferase activity)|GO:001…	9.2581	11.559	13.256	13.3113	2.30089	4.9276	-0.0553637	-1.03912	0.433318	13.9993	13.3856	13.6684	7.18603	7.27693	13.3113	13.3685	13.1435	8.16501	12.1786	12.386	12.9069	12.0399	12.3799	11.9412	Homo sapiens ribophorin I (RPN1), mRNA [NM_002950]
1137056	FLJ43080	A_32_P489986	NM_001039763	642987	GO:0016020(membrane)|GO:0016021(integral to membrane)	7.31788	5.24822	4.90056	6.60462	-2.06966	-4.19787	-1.70406	-3.25816	0.0154557	4.1789	3.16737	2.30048	7.58838	7.76063	6.60462	5.0774	4.72372	5.94353	4.65205	3.41734	2.72801	5.723	4.58502	5.5624	Homo sapiens transmembrane protein 232 (TMEM232), mRNA [NM_001039763]
1137059	RXFP2	A_23_P117261	NM_130806	122042	GO:0001556(oocyte maturation)|GO:0004872(receptor activity)|GO:0005886(plasma membrane)|GO:0007189(activation of adenylate cyclase activity by G-protein signaling pathway)|GO:0007193(inhibition of adenylate cyclase activity by G-protein signaling pathway)|GO:0008285(negative regulation of cell proliferation)|GO:0008584(male gonad development)|GO:0016021(integral to membrane)|GO:0016500(protein-ho…	10.8762	7.32839	6.1458	9.51044	-3.5478	-11.6948	-3.36464	-10.3005	0.0734197	4.80894	4.61998	5.74641	11.4806	11.6375	9.51044	5.20155	7.09005	9.69355	7.0404	7.54109	6.95061	4.75589	4.48309	4.56845	Homo sapiens relaxin/insulin-like family peptide receptor 2 (RXFP2), transcript variant 1, mRNA [NM_130806]
1137060	KLRAQ1	A_24_P68819	NM_152994	129285		9.09366	9.31181	11.293	11.0645	0.218154	1.16324	0.228444	1.17157	0.927088	12.0249	12.5168	11.9065	7.60296	8.61351	11.0645	10.9704	11.6156	5.34953	4.87906	12.4141	12.6209	13.431	13.1905	13.3934	Homo sapiens KLRAQ motif containing 1 (KLRAQ1), transcript variant 2, mRNA [NM_152994]
1137061	MYH3	A_23_P26865	NM_002470	4621	GO:0000146(microfilament motor activity)|GO:0000166(nucleotide binding)|GO:0003779(actin binding)|GO:0005516(calmodulin binding)|GO:0005524(ATP binding)|GO:0005737(cytoplasm)|GO:0005829(cytosol)|GO:0007517(muscle organ development)|GO:0030016(myofibril)|GO:0030048(actin filament-based movement)|GO:0030049(muscle filament sliding)|GO:0032982(myosin filament)	7.07789	5.76837	6.92338	8.01442	-1.30952	-2.47859	-1.09103	-2.13027	0.491452	7.44067	6.2013	7.54406	4.67156	8.54768	8.01442	7.68026	6.1665	3.45833	10.0002	8.31757	9.02536	6.21132	7.78577	6.23379	Homo sapiens myosin, heavy chain 3, skeletal muscle, embryonic (MYH3), mRNA [NM_002470]
1137064	CCDC56	A_24_P356453	NM_001040431	28958	GO:0005739(mitochondrion)|GO:0016020(membrane)|GO:0016021(integral to membrane)	5.27178	8.92949	10.868	3.66206	3.65771	12.6206	7.20598	147.644	0.174132	8.99983	9.24353	9.87466	7.10186	5.05144	3.66206	10.1894	11.5467	5.0524	11.8716	7.53188	10.7714	7.96055	9.79802	8.05561	Homo sapiens coiled-coil domain containing 56 (CCDC56), mRNA [NM_001040431]
1137065	ATMIN	A_24_P167984	NM_015251	23300	GO:0005622(intracellular)|GO:0005634(nucleus)|GO:0006974(response to DNA damage stimulus)|GO:0008270(zinc ion binding)|GO:0046872(metal ion binding)	9.30944	7.78273	9.14789	9.14392	-1.52671	-2.88127	0.00397558	1.00276	0.348514	8.62561	9.42335	7.68041	9.94757	8.83682	9.14392	8.60764	9.68815	5.0524	9.56895	10.3016	8.37031	8.93811	8.77127	9.11064	Homo sapiens ATM interactor (ATMIN), mRNA [NM_015251]
1137071	DISC1	A_24_P83787	NM_001012959	27185	GO:0000226(microtubule cytoskeleton organization)|GO:0001764(neuron migration)|GO:0002052(positive regulation of neuroblast proliferation)|GO:0005515(protein binding)|GO:0005737(cytoplasm)|GO:0005813(centrosome)|GO:0005856(cytoskeleton)|GO:0005874(microtubule)|GO:0007275(multicellular organismal development)|GO:0007399(nervous system development)|GO:0030177(positive regulation of Wnt receptor sig…	5.80047	7.50232	5.2544	5.46816	1.70185	3.25318	-0.213759	-1.15971	0.496104	5.8365	6.17472	4.9454	5.84282	6.09042	5.46816	5.78076	4.72805	11.9982	4.29851	6.20053	3.53207	5.86195	5.28142	4.86198	Homo sapiens disrupted in schizophrenia 1 (DISC1), transcript variant S, mRNA [NM_001012959]
1137072	TSPYL5	A_23_P417951	NM_033512	85453	GO:0005515(protein binding)|GO:0005634(nucleus)|GO:0006334(nucleosome assembly)|GO:0008284(positive regulation of cell proliferation)|GO:0031398(positive regulation of protein ubiquitination)|GO:0040008(regulation of growth)|GO:0051897(positive regulation of protein kinase B signaling cascade)|GO:0071480(cellular response to gamma radiation)	7.50922	6.81128	9.15922	10.9526	-0.697942	-1.62219	-1.79342	-3.46636	0.838927	9.94587	9.41363	9.69228	3.42472	8.15031	10.9526	9.40273	8.91571	2.1154	1.92459	1.94463	1.92945	9.13493	8.95348	9.18196	Homo sapiens TSPY-like 5 (TSPYL5), mRNA [NM_033512]
1137073	LACRT	A_23_P64825	NM_033277	90070	GO:0001948(glycoprotein binding)|GO:0001968(fibronectin binding)|GO:0005518(collagen binding)|GO:0005576(extracellular region)|GO:0008083(growth factor activity)|GO:0008284(positive regulation of cell proliferation)|GO:0019722(calcium-mediated signaling)|GO:0030141(stored secretory granule)|GO:0033173(calcineurin-NFAT signaling pathway)|GO:0034067(protein localization in Golgi apparatus)|GO:00432…	10.3605	7.29392	6.33627	6.99816	-3.0666	-8.37796	-0.661894	-1.58216	0.190334	7.38203	6.79022	7.37145	12.0489	12.0345	6.99816	5.9624	6.71014	9.20923	7.61353	7.16975	7.55579	6.99283	7.29549	7.00904	Homo sapiens lacritin (LACRT), mRNA [NM_033277]
1137077	C18orf25	A_23_P345361	NM_145055	147339		3.96533	4.65166	5.57558	2.1939	0.686327	1.60918	3.38168	10.4229	0.793153	8.56568	8.9336	7.81535	5.53942	4.16269	2.1939	9.1251	2.02606	2.80383	4.87839	4.03505	6.40994	9.5767	8.4083	9.49403	Homo sapiens chromosome 18 open reading frame 25 (C18orf25), transcript variant 1, mRNA [NM_145055]
1137079	MED22	A_23_P501795	NM_133640	6837	GO:0005515(protein binding)|GO:0005625(soluble fraction)|GO:0005634(nucleus)|GO:0005737(cytoplasm)|GO:0006357(regulation of transcription from RNA polymerase II promoter)|GO:0016592(mediator complex)	9.01543	10.7727	11.2482	9.28902	1.75726	3.38055	1.95914	3.8883	0.116356	9.98623	8.90426	9.12863	7.67165	10.0856	9.28902	11.6073	10.889	9.82173	12.0675	12.665	12.0944	8.42515	7.37555	8.64346	Homo sapiens mediator complex subunit 22 (MED22), transcript variant b, mRNA [NM_133640]
1137082	ZNF114	A_23_P368779	NM_153608	163071	GO:0003677(DNA binding)|GO:0005622(intracellular)|GO:0005634(nucleus)|GO:0006355(regulation of transcription, DNA-dependent)|GO:0008270(zinc ion binding)|GO:0046872(metal ion binding)	7.39327	3.70454	2.78567	6.23258	-3.68874	-12.895	-3.4469	-10.9049	0.0292257	1.99338	2.97788	3.28477	7.87715	8.0701	6.23258	2.41378	3.15756	5.54227	8.73459	10.5772	9.55721	2.11956	1.97856	2.2053	Homo sapiens zinc finger protein 114 (ZNF114), mRNA [NM_153608]
1137083	ZNF737	A_23_P28042	NM_001159293	100129842	GO:0003677(DNA binding)|GO:0005622(intracellular)|GO:0005634(nucleus)|GO:0006355(regulation of transcription, DNA-dependent)|GO:0008270(zinc ion binding)|GO:0046872(metal ion binding)	9.61726	12.6569	11.8171	11.7542	3.03962	8.22273	0.0629658	1.04461	0.195465	12.5162	13.3286	12.1871	10.9352	6.16243	11.7542	11.3045	12.3298	14.3364	11.0937	11.3371	11.9532	13.6644	13.4429	13.4332	Homo sapiens zinc finger protein 737 (ZNF737), mRNA [NM_001159293]
1137089	OR3A1	A_23_P50031	NM_002550	4994	GO:0004872(receptor activity)|GO:0004984(olfactory receptor activity)|GO:0005886(plasma membrane)|GO:0007165(signal transduction)|GO:0007608(sensory perception of smell)|GO:0016021(integral to membrane)|GO:0050896(response to stimulus)	3.84092	3.04762	3.19898	4.78687	-0.793297	-1.73303	-1.5879	-3.00611	0.511839	3.74894	3.17036	2.54471	4.54992	2.18596	4.78687	1.96857	4.42938	2.74491	2.01724	2.014	2.10141	2.66239	2.92505	2.80134	Homo sapiens olfactory receptor, family 3, subfamily A, member 1 (OR3A1), mRNA [NM_002550]
1137092	CBX8	A_23_P55421	NM_020649	57332	GO:0000151(ubiquitin ligase complex)|GO:0000792(heterochromatin)|GO:0003727(single-stranded RNA binding)|GO:0004842(ubiquitin-protein ligase activity)|GO:0005634(nucleus)|GO:0005730(nucleolus)|GO:0006355(regulation of transcription, DNA-dependent)|GO:0016568(chromatin modification)|GO:0016574(histone ubiquitination)|GO:0031519(PcG protein complex)|GO:0035064(methylated histone residue binding)	10.4822	10.1396	10.0586	8.95348	-0.342601	-1.26804	1.10511	2.15115	0.79918	10.4774	9.68286	8.46058	11.2879	11.2051	8.95348	8.32942	11.7878	10.3016	9.71488	9.37414	8.55732	9.25949	9.52747	8.9775	Homo sapiens chromobox homolog 8 (CBX8), mRNA [NM_020649]
1137093	FBXO2	A_23_P45999	NM_012168	26232	GO:0001540(beta-amyloid binding)|GO:0001948(glycoprotein binding)|GO:0004842(ubiquitin-protein ligase activity)|GO:0005529(sugar binding)|GO:0005737(cytoplasm)|GO:0005783(endoplasmic reticulum)|GO:0005792(microsome)|GO:0005829(cytosol)|GO:0006464(protein modification process)|GO:0006508(proteolysis)|GO:0006511(ubiquitin-dependent protein catabolic process)|GO:0006516(glycoprotein catabolic proces…	7.93775	10.4802	11.5926	10.2243	2.54242	5.82565	1.36832	2.58169	0.22475	6.66247	8.13675	6.46025	8.10074	5.48823	10.2243	11.8822	11.303	8.25532	11.7681	9.89866	11.9651	8.38327	8.6233	9.36345	Homo sapiens F-box protein 2 (FBXO2), mRNA [NM_012168]
1137094	ZCCHC14	A_23_P100420	NM_015144	23174	GO:0003676(nucleic acid binding)|GO:0007154(cell communication)|GO:0008270(zinc ion binding)|GO:0035091(phosphatidylinositol binding)|GO:0046872(metal ion binding)	10.3984	9.5852	10.3564	10.0578	-0.813213	-1.75712	0.298557	1.22991	0.368346	10.517	11.8028	9.43748	10.3516	10.7858	10.0578	10.2342	10.4786	8.04283	10.208	9.41543	9.61669	9.73697	9.84997	9.64293	Homo sapiens zinc finger, CCHC domain containing 14 (ZCCHC14), mRNA [NM_015144]
1137098	FAM98C	A_23_P369983	NM_174905	147965		8.84581	9.95736	11.882	10.4673	1.11156	2.16079	1.41468	2.666	0.622961	10.5646	9.77629	8.32029	8.00264	8.06747	10.4673	11.7567	12.0073	6.10811	12.2412	10.3098	11.1799	9.11177	10.5246	10.0609	Homo sapiens family with sequence similarity 98, member C (FAM98C), mRNA [NM_174905]
1137099	AI198876	A_24_P84008	XM_003119609	100509022		10.0104	10.2846	10.6363	10.2039	0.274212	1.20933	0.432411	1.34949	0.544088	10.7935	11.6496	10.4544	10.2253	9.6019	10.2039	10.5015	10.771	9.58112	11.4646	10.7601	11.3298	11.1827	11.2	11.2808	PREDICTED: Homo sapiens splicing factor U2AF 35 kDa subunit-like (LOC100509022), mRNA [XM_003119609]
1137101	OR4S1	A_23_P13479	NM_001004725	256148	GO:0004872(receptor activity)|GO:0004984(olfactory receptor activity)|GO:0005886(plasma membrane)|GO:0007608(sensory perception of smell)|GO:0016021(integral to membrane)|GO:0050896(response to stimulus)	8.3461	6.15583	5.00345	5.40171	-2.19028	-4.56393	-0.398261	-1.31792	0.313654	4.56845	4.65494	4.16687	9.66422	9.97238	5.40171	4.41743	5.58948	8.46058	5.89021	6.57836	5.9729	5.17988	4.48986	4.86373	Homo sapiens olfactory receptor, family 4, subfamily S, member 1 (OR4S1), mRNA [NM_001004725]
1137105	C7orf51	A_23_P407654	NM_173564	222950		11.2039	9.6879	9.03117	9.48014	-1.51601	-2.85999	-0.448966	-1.36506	0.241765	9.00675	8.90871	8.84211	12.2631	11.8685	9.48014	8.71888	9.34346	11.0014	9.36383	9.41572	9.40751	9.07122	9.59289	9.98295	Homo sapiens chromosome 7 open reading frame 51 (C7orf51), mRNA [NM_173564]
1137106	LOC100192379	A_24_P238118	NR_024365	100192379		5.46372	6.91338	9.35131	8.06615	1.44966	2.73144	1.28515	2.43708	0.637026	8.51444	8.5224	8.75641	3.75873	4.56627	8.06615	8.26314	10.4395	2.03752	10.2831	9.29007	8.97806	8.02168	6.81776	7.26533	Homo sapiens hypothetical LOC100192379 (PP12613), non-coding RNA [NR_024365]
1137114	STX5	A_23_P24755	NM_003164	6811	GO:0000139(Golgi membrane)|GO:0005484(SNAP receptor activity)|GO:0005634(nucleus)|GO:0005730(nucleolus)|GO:0005783(endoplasmic reticulum)|GO:0005794(Golgi apparatus)|GO:0006886(intracellular protein transport)|GO:0006903(vesicle targeting)|GO:0016020(membrane)|GO:0016021(integral to membrane)|GO:0031201(SNARE complex)|GO:0033116(ER-Golgi intermediate compartment membrane)|GO:0042147(retrograde tr…	8.73737	10.9911	12.1028	12.1912	2.2537	4.76904	-0.0883437	-1.06315	0.355711	11.1154	9.74921	12.9008	8.12569	5.89526	12.1912	12.4201	11.7856	8.76756	12.0097	11.4297	9.70977	9.02313	9.49381	8.85701	Homo sapiens syntaxin 5 (STX5), mRNA [NM_003164]
1137115	ZNF761	A_24_P941487	NM_001008401	388561	GO:0003677(DNA binding)|GO:0005622(intracellular)|GO:0005634(nucleus)|GO:0006355(regulation of transcription, DNA-dependent)|GO:0008270(zinc ion binding)|GO:0046872(metal ion binding)	5.89107	3.84037	4.75271	8.74704	-2.05071	-4.14309	-3.99433	-15.9372	0.453753	8.5946	9.48119	8.14261	2.98636	5.93983	8.74704	7.50344	2.00198	2.01568	9.24216	6.36306	8.99395	9.49233	9.60965	9.32834	Homo sapiens zinc finger protein 761 (ZNF761), mRNA [NM_001008401]
1137116	MSRA	A_23_P61426	NM_012331	4482	GO:0005737(cytoplasm)|GO:0005739(mitochondrion)|GO:0006464(protein modification process)|GO:0006555(methionine metabolic process)|GO:0006979(response to oxidative stress)|GO:0007568(aging)|GO:0008113(peptide-methionine-(S)-S-oxide reductase activity)|GO:0016491(oxidoreductase activity)|GO:0019538(protein metabolic process)	7.66065	6.76453	5.35421	10.0833	-0.896124	-1.86106	-4.72913	-26.5222	0.735886	7.14948	7.53273	9.08245	5.7975	7.10112	10.0833	8.11509	2.59333	9.58517	7.7734	3.40609	5.58868	6.52082	6.71282	6.7734	Homo sapiens methionine sulfoxide reductase A (MSRA), transcript variant 1, mRNA [NM_012331]
1137119	LNX1	A_23_P213137	NM_032622	84708	GO:0004842(ubiquitin-protein ligase activity)|GO:0005515(protein binding)|GO:0005737(cytoplasm)|GO:0008270(zinc ion binding)|GO:0016874(ligase activity)|GO:0030165(PDZ domain binding)|GO:0042787(protein ubiquitination involved in ubiquitin-dependent protein catabolic process)|GO:0046872(metal ion binding)|GO:0051260(protein homooligomerization)	3.18462	5.00058	4.41417	1.97391	1.81596	3.52093	2.44026	5.42741	0.139422	3.893	5.2117	2.18012	3.57977	4.00019	1.97391	5.2764	3.55193	6.1734	7.1402	7.70965	6.60869	8.91143	8.0187	8.20133	Homo sapiens ligand of numb-protein X 1 (LNX1), transcript variant 2, mRNA [NM_032622]
1137120	MAGOHB	A_24_P330112	NM_018048	55110	GO:0003723(RNA binding)|GO:0005634(nucleus)|GO:0006397(mRNA processing)|GO:0006810(transport)|GO:0008380(RNA splicing)|GO:0051028(mRNA transport)	3.52292	2.40724	2.58533	1.92102	-1.11569	-2.16698	0.664312	1.58481	0.354107	3.35982	2.44499	1.85188	3.31882	5.32893	1.92102	3.19793	1.97273	2.05106	1.91464	3.4609	1.92687	3.51305	3.29118	3.76119	Homo sapiens mago-nashi homolog B (Drosophila) (MAGOHB), mRNA [NM_018048]
1137122	SNHG12	A_23_P74581	NR_024127	85028		8.06043	9.84557	12.969	12.8722	1.78514	3.44652	0.0967444	1.06936	0.675323	11.0017	10.9764	12.9254	6.2173	5.09175	12.8722	12.7643	13.1737	3.59875	12.6759	12.8096	13.0051	12.9434	12.6642	13.0308	Homo sapiens small nucleolar RNA host gene 12 (non-protein coding) (SNHG12), non-coding RNA [NR_024127]
1137123	RPL23A	A_24_P67699	NM_000984	6147	GO:0000166(nucleotide binding)|GO:0003735(structural constituent of ribosome)|GO:0005515(protein binding)|GO:0005622(intracellular)|GO:0005634(nucleus)|GO:0005829(cytosol)|GO:0005840(ribosome)|GO:0006412(translation)|GO:0006414(translational elongation)|GO:0006415(translational termination)|GO:0008283(cell proliferation)|GO:0010467(gene expression)|GO:0016032(viral reproduction)|GO:0019058(viral …	11.3497	14.9949	14.8354	15.0685	3.64517	12.5114	-0.233102	-1.17536	0.132868	14.5863	14.9127	14.7314	10.3602	8.6204	15.0685	14.6336	15.0373	15.3137	15.2199	15.3401	14.7514	15.0111	14.8008	15.0251	Homo sapiens ribosomal protein L23a (RPL23A), mRNA [NM_000984]
1137128	C21orf29	A_23_P394972	NM_144991	54084	GO:0005198(structural molecule activity)|GO:0005576(extracellular region)|GO:0007155(cell adhesion)	4.33158	3.50087	1.81337	1.79676	-0.830714	-1.77857	0.0166083	1.01158	0.796904	4.23276	5.32151	1.77745	1.85679	9.34119	1.79676	1.79385	1.83289	6.87585	7.29754	4.45992	5.23066	4.381	3.03028	4.84653	Homo sapiens thrombospondin-type laminin G domain and EAR repeats (TSPEAR), mRNA [NM_144991]
1137130	RDX	A_23_P203023	NM_002906	5962	GO:0001726(ruffle)|GO:0003779(actin binding)|GO:0005515(protein binding)|GO:0005730(nucleolus)|GO:0005737(cytoplasm)|GO:0005794(Golgi apparatus)|GO:0005856(cytoskeleton)|GO:0005886(plasma membrane)|GO:0005925(focal adhesion)|GO:0019898(extrinsic to membrane)|GO:0030027(lamellipodium)|GO:0030033(microvillus assembly)|GO:0030175(filopodium)|GO:0032154(cleavage furrow)|GO:0032420(stereocilium)|GO:00…	4.45919	5.08115	5.30679	2.41086	0.621954	1.53896	2.89593	7.44323	0.642577	7.63438	7.81492	6.97757	6.01915	4.94757	2.41086	6.32352	4.29006	4.62988	2.67111	2.49805	7.97245	8.3311	8.56351	8.69629	Homo sapiens radixin (RDX), mRNA [NM_002906]
1137135	PRG2	A_23_P218002	NM_002728	5553	GO:0005488(binding)|GO:0005529(sugar binding)|GO:0005576(extracellular region)|GO:0006955(immune response)|GO:0008201(heparin binding)|GO:0030133(transport vesicle)|GO:0031410(cytoplasmic vesicle)|GO:0042742(defense response to bacterium)	7.5161	6.49716	5.8181	6.39529	-1.01894	-2.02643	-0.577194	-1.49195	0.384002	6.48928	4.91188	5.46978	9.00675	7.14626	6.39529	5.54629	6.08991	7.8553	6.3988	6.44242	6.18257	5.23367	5.67688	4.99408	Homo sapiens proteoglycan 2, bone marrow (natural killer cell activator, eosinophil granule major basic protein) (PRG2), mRNA [NM_002728]
1137142	EPHX1	A_23_P34537	NM_000120	2052	GO:0004301(epoxide hydrolase activity)|GO:0005783(endoplasmic reticulum)|GO:0005789(endoplasmic reticulum membrane)|GO:0005792(microsome)|GO:0009636(response to toxin)|GO:0014070(response to organic cyclic compound)|GO:0016020(membrane)|GO:0016021(integral to membrane)|GO:0016787(hydrolase activity)|GO:0019439(aromatic compound catabolic process)|GO:0033961(cis-stilbene-oxide hydrolase activity)	7.30933	10.5198	14.7659	12.1089	3.21049	9.25667	2.65699	6.30717	0.567357	12.4676	11.9976	14.0212	7.80629	2.01282	12.1089	14.5462	14.9856	2.02772	13.1543	14.3519	13.2315	10.3609	10.8487	10.8705	Homo sapiens epoxide hydrolase 1, microsomal (xenobiotic) (EPHX1), transcript variant 1, mRNA [NM_000120]
1137144	SERBP1	A_32_P187599	NM_001018067	26135	GO:0003723(RNA binding)|GO:0003730(mRNA 3'-UTR binding)|GO:0005515(protein binding)|GO:0005634(nucleus)|GO:0005737(cytoplasm)|GO:0005886(plasma membrane)|GO:0043488(regulation of mRNA stability)|GO:0045767(regulation of anti-apoptosis)|GO:0048471(perinuclear region of cytoplasm)	9.67534	11.092	13.9336	14.5791	1.41669	2.66973	-0.645448	-1.56423	0.725191	14.1491	14.2312	14.544	7.21881	7.22816	14.5791	13.6841	14.1832	5.40889	15.0054	15.3103	15.4192	14.866	15.0786	14.9838	Homo sapiens SERPINE1 mRNA binding protein 1 (SERBP1), transcript variant 1, mRNA [NM_001018067]
1137145	GTF2E2	A_23_P94118	NM_002095	2961	GO:0003677(DNA binding)|GO:0005515(protein binding)|GO:0005634(nucleus)|GO:0005654(nucleoplasm)|GO:0005673(transcription factor TFIIE complex)|GO:0006355(regulation of transcription, DNA-dependent)|GO:0006366(transcription from RNA polymerase II promoter)|GO:0006367(transcription initiation from RNA polymerase II promoter)|GO:0006368(transcription elongation from RNA polymerase II promoter)|GO:00…	7.36695	7.86059	9.60516	11.0486	0.493637	1.40799	-1.44344	-2.71969	0.856739	11.2477	10.8485	11.0556	5.6034	5.44886	11.0486	8.95084	10.2595	4.37145	3.86395	9.37673	10.4397	10.9514	10.9798	10.9414	Homo sapiens general transcription factor IIE, polypeptide 2, beta 34kDa (GTF2E2), mRNA [NM_002095]
1137148	TAPBP	A_23_P259580	NM_172208	6892	GO:0000139(Golgi membrane)|GO:0005515(protein binding)|GO:0005783(endoplasmic reticulum)|GO:0005789(endoplasmic reticulum membrane)|GO:0005792(microsome)|GO:0006461(protein complex assembly)|GO:0006890(retrograde vesicle-mediated transport, Golgi to ER)|GO:0006955(immune response)|GO:0015433(peptide antigen-transporting ATPase activity)|GO:0016020(membrane)|GO:0016021(integral to membrane)|GO:001…	8.53534	9.81905	10.6254	9.62213	1.28371	2.43464	1.00331	2.00459	0.373113	10.5947	10.5897	9.82549	9.42725	6.55664	9.62213	10.7954	10.4554	8.20627	8.37575	6.84929	7.4184	9.50915	9.74348	9.39923	Homo sapiens TAP binding protein (tapasin) (TAPBP), transcript variant 2, mRNA [NM_172208]
1137149	GALNT12	A_23_P415652	NM_024642	79695	GO:0000139(Golgi membrane)|GO:0004653(polypeptide N-acetylgalactosaminyltransferase activity)|GO:0005529(sugar binding)|GO:0005794(Golgi apparatus)|GO:0016020(membrane)|GO:0016021(integral to membrane)|GO:0016757(transferase activity, transferring glycosyl groups)	3.09451	4.09281	5.15768	4.85233	0.998295	1.99764	0.305346	1.23572	0.611909	12.1228	2.78798	10.087	2.57311	1.8581	4.85233	7.17139	3.14396	1.96307	4.04212	4.48587	9.56593	6.74406	7.04123	7.87715	Homo sapiens UDP-N-acetyl-alpha-D-galactosamine:polypeptide N-acetylgalactosaminyltransferase 12 (GalNAc-T12) (GALNT12), mRNA [NM_024642]
1137154	FAM12A	A_23_P25813	NM_006683	10876	GO:0005576(extracellular region)|GO:0005615(extracellular space)|GO:0007321(sperm displacement)	5.96425	3.87114	2.93309	3.33747	-2.09311	-4.26667	-0.404375	-1.32352	0.268998	2.02807	2.01625	2.3142	6.95753	7.59775	3.33747	2.65803	3.20816	5.74723	3.34382	10.2374	2.72424	2.04394	2.02694	2.29942	Homo sapiens epididymal protein 3A (EDDM3A), mRNA [NM_006683]
1137155	AHSG	A_23_P155514	NM_001622	197	GO:0001501(skeletal system development)|GO:0001503(ossification)|GO:0004869(cysteine-type endopeptidase inhibitor activity)|GO:0005515(protein binding)|GO:0005576(extracellular region)|GO:0005615(extracellular space)|GO:0006461(protein complex assembly)|GO:0006907(pinocytosis)|GO:0006953(acute-phase response)|GO:0008584(male gonad development)|GO:0019210(kinase inhibitor activity)|GO:0021987(cere…	5.14707	2.89334	3.29625	4.20096	-2.25372	-4.76912	-0.904708	-1.87217	0.37609	3.10459	3.17774	3.06621	1.99273	9.24751	4.20096	2.25813	4.33438	2.08753	6.22121	5.42995	4.61413	2.01596	3.00689	2.98224	Homo sapiens alpha-2-HS-glycoprotein (AHSG), mRNA [NM_001622]
1137156	SUB1	A_32_P170444	NM_006713	10923	GO:0003677(DNA binding)|GO:0003697(single-stranded DNA binding)|GO:0003713(transcription coactivator activity)|GO:0005515(protein binding)|GO:0005634(nucleus)|GO:0005667(transcription factor complex)|GO:0005730(nucleolus)|GO:0006357(regulation of transcription from RNA polymerase II promoter)	5.6692	6.53853	7.644	2.28161	0.869325	1.82681	5.36239	41.1378	0.710053	4.47066	6.83916	4.81509	6.04952	8.67648	2.28161	7.17587	8.11214	4.32758	7.73855	10.5178	7.59257	5.83788	6.33139	6.51271	Homo sapiens SUB1 homolog (S. cerevisiae) (SUB1), mRNA [NM_006713]
1137157	MSI2	A_23_P44195	NM_138962	124540	GO:0000166(nucleotide binding)|GO:0003723(RNA binding)|GO:0005737(cytoplasm)	10.2682	7.23586	7.7412	8.88135	-3.0323	-8.18115	-1.14016	-2.20405	0.0386206	7.23905	9.82314	6.31207	11.7972	10.1259	8.88135	7.44227	8.04012	6.22519	10.5983	9.6198	7.8185	8.90903	8.89189	8.96115	Homo sapiens musashi homolog 2 (Drosophila) (MSI2), transcript variant 1, mRNA [NM_138962]
1137158	CECR4	A_32_P131143	NR_024482	100130717		12.1604	9.70105	8.67943	9.67138	-2.45938	-5.49981	-0.99195	-1.98887	0.207059	8.83395	8.69835	8.35791	13.896	12.9139	9.67138	8.7486	8.61026	11.7443	9.99997	9.32626	9.53453	8.34303	8.68279	8.14682	Homo sapiens CECR5 antisense RNA 1 (non-protein coding) (CECR5-AS1), transcript variant 2, non-coding RNA [NR_024482]
1137159	S100A6	A_23_P201711	NM_014624	6277	GO:0001726(ruffle)|GO:0005509(calcium ion binding)|GO:0005515(protein binding)|GO:0005523(tropomyosin binding)|GO:0005634(nucleus)|GO:0005635(nuclear envelope)|GO:0005737(cytoplasm)|GO:0005829(cytosol)|GO:0005886(plasma membrane)|GO:0007165(signal transduction)|GO:0007409(axonogenesis)|GO:0008270(zinc ion binding)|GO:0015075(ion transmembrane transporter activity)|GO:0031234(extrinsic to internal…	15.96	15.6643	16.478	16.6749	-0.295718	-1.2275	-0.196856	-1.1462	0.765089	15.844	16.3465	16.8596	15.1726	16.0327	16.6749	16.3785	16.5775	14.0369	13.8907	14.0497	13.8577	16.3785	16.0869	16.3928	Homo sapiens S100 calcium binding protein A6 (S100A6), mRNA [NM_014624]
1137160	RPL21	A_24_P830667	NM_000982	6144	GO:0003723(RNA binding)|GO:0003735(structural constituent of ribosome)|GO:0005622(intracellular)|GO:0005829(cytosol)|GO:0005840(ribosome)|GO:0006412(translation)|GO:0006414(translational elongation)|GO:0006415(translational termination)|GO:0010467(gene expression)|GO:0016032(viral reproduction)|GO:0019058(viral infectious cycle)|GO:0019083(viral transcription)|GO:0022625(cytosolic large ribosomal…	7.36351	12.6911	14.7236	14.8944	5.32761	40.1577	-0.17087	-1.12574	0.28121	14.7465	15.0133	15.208	3.51146	3.68465	14.8944	14.5472	14.8999	8.62624	15.0457	15.2729	15.1882	15.4854	15.2797	15.4854	Homo sapiens ribosomal protein L21 (RPL21), mRNA [NM_000982]
1137163	ST7	A_24_P141019	NM_018412	7982	GO:0005488(binding)|GO:0016020(membrane)|GO:0016021(integral to membrane)	5.54156	3.76578	4.66924	9.43006	-1.77579	-3.42425	-4.76081	-27.1111	0.556131	8.85464	9.62213	7.30731	2.21602	4.97861	9.43006	7.36999	1.9685	1.95884	1.88065	1.92695	5.82823	8.86736	8.66872	9.36383	Homo sapiens suppression of tumorigenicity 7 (ST7), transcript variant a, mRNA [NM_018412]
1137166	LMNA	A_23_P34835	NM_005572	4000	GO:0005198(structural molecule activity)|GO:0005515(protein binding)|GO:0005626(insoluble fraction)|GO:0005634(nucleus)|GO:0005635(nuclear envelope)|GO:0005638(lamin filament)|GO:0005652(nuclear lamina)|GO:0005737(cytoplasm)|GO:0005882(intermediate filament)|GO:0006915(apoptosis)|GO:0006921(cellular component disassembly involved in apoptosis)|GO:0006998(nuclear envelope organization)|GO:0007283(…	12.1303	13.7936	14.8914	13.6043	1.66326	3.16732	1.28704	2.44027	0.308151	13.7047	13.5512	13.8838	10.6183	12.1683	13.6043	15.3931	14.3896	11.598	12.71	12.5457	12.5402	13.802	14.1159	14.0212	Homo sapiens lamin A/C (LMNA), transcript variant 2, mRNA [NM_005572]
1137167	NPAT	A_23_P203013	NM_002519	4863	GO:0000083(regulation of transcription involved in G1/S phase of mitotic cell cycle)|GO:0003700(sequence-specific DNA binding transcription factor activity)|GO:0003713(transcription coactivator activity)|GO:0003714(transcription corepressor activity)|GO:0005515(protein binding)|GO:0005634(nucleus)|GO:0006351(transcription, DNA-dependent)|GO:0006355(regulation of transcription, DNA-dependent)|GO:0…	4.73325	3.83915	3.36336	2.51336	-0.89411	-1.85846	0.849991	1.80249	0.533073	4.35463	5.02811	4.19258	5.6762	6.0102	2.51336	4.23722	2.48949	4.79073	2.48875	2.60718	2.14238	3.82223	3.86719	4.8035	Homo sapiens nuclear protein, ataxia-telangiectasia locus (NPAT), mRNA [NM_002519]
1137168	PSRC1	A_23_P46539	NM_032636	84722	GO:0000922(spindle pole)|GO:0001578(microtubule bundle formation)|GO:0005515(protein binding)|GO:0005737(cytoplasm)|GO:0005819(spindle)|GO:0005829(cytosol)|GO:0005876(spindle microtubule)|GO:0007049(cell cycle)|GO:0007067(mitosis)|GO:0007080(mitotic metaphase plate congression)|GO:0008017(microtubule binding)|GO:0015630(microtubule cytoskeleton)|GO:0030308(negative regulation of cell growth)|GO:0…	7.77736	6.79293	6.10635	10.0358	-0.984428	-1.97853	-3.92945	-15.2364	0.613194	6.79901	8.57639	9.60242	8.24482	5.05144	10.0358	7.48922	4.72349	8.16608	11.7756	11.2509	12.8139	6.82318	8.24373	9.00421	Homo sapiens proline/serine-rich coiled-coil 1 (PSRC1), transcript variant 1, mRNA [NM_032636]
1137169	HEBP1	A_23_P117082	NM_015987	50865	GO:0005488(binding)|GO:0005576(extracellular region)|GO:0005737(cytoplasm)|GO:0005739(mitochondrion)|GO:0005829(cytosol)|GO:0007623(circadian rhythm)|GO:0020037(heme binding)	10.3826	10.7732	12.1839	12.1148	0.390645	1.31098	0.0691773	1.04912	0.825213	10.8103	10.8181	12.0345	9.46211	9.57086	12.1148	12.0639	12.304	7.95179	9.88284	9.41909	9.59706	10.9808	10.6759	10.8402	Homo sapiens heme binding protein 1 (HEBP1), mRNA [NM_015987]
1137172	SRFBP1	A_23_P435002	NM_152546	153443	GO:0005634(nucleus)|GO:0005737(cytoplasm)|GO:0006355(regulation of transcription, DNA-dependent)|GO:0048471(perinuclear region of cytoplasm)	3.27488	4.35359	3.44074	5.60035	1.07871	2.11214	-2.15961	-4.46793	0.568357	5.00919	5.91423	4.25681	2.30816	1.91613	5.60035	5.01039	1.87109	6.17927	2.01981	1.91881	6.5845	7.35323	6.86559	6.94558	Homo sapiens serum response factor binding protein 1 (SRFBP1), mRNA [NM_152546]
1137174	NAE1	A_23_P77459	NM_001018159	8883	GO:0003824(catalytic activity)|GO:0005515(protein binding)|GO:0005626(insoluble fraction)|GO:0005737(cytoplasm)|GO:0005886(plasma membrane)|GO:0006260(DNA replication)|GO:0006917(induction of apoptosis)|GO:0007049(cell cycle)|GO:0007165(signal transduction)|GO:0019781(NEDD8 activating enzyme activity)|GO:0031574(S-M checkpoint)|GO:0042981(regulation of apoptosis)|GO:0045116(protein neddylation)|G…	8.39776	9.37666	11.018	10.6215	0.978896	1.97096	0.396544	1.31635	0.652597	10.0527	10.2669	9.83037	7.31713	7.25466	10.6215	10.3898	11.6463	6.0939	11.1408	12.1009	12.2591	10.3317	10.6691	10.4119	Homo sapiens NEDD8 activating enzyme E1 subunit 1 (NAE1), transcript variant 2, mRNA [NM_001018159]
1137176	YBX1	A_32_P218989	NM_004559	4904	GO:0000398(nuclear mRNA splicing, via spliceosome)|GO:0001701(in utero embryonic development)|GO:0003677(DNA binding)|GO:0003690(double-stranded DNA binding)|GO:0003697(single-stranded DNA binding)|GO:0003700(sequence-specific DNA binding transcription factor activity)|GO:0003723(RNA binding)|GO:0005515(protein binding)|GO:0005576(extracellular region)|GO:0005634(nucleus)|GO:0005654(nucleoplasm)|…	6.88447	6.78701	9.08779	10.5991	-0.0974537	-1.06988	-1.51135	-2.85077	0.978729	10.1366	10.4521	11.1708	2.06095	7.99331	10.5991	9.705	8.47058	2.18545	10.4631	11.336	10.6696	11.1898	11.1106	11.3705	Homo sapiens Y box binding protein 1 (YBX1), mRNA [NM_004559]
1137179	REG1B	A_23_P389500	NM_006507	5968	GO:0005488(binding)|GO:0005529(sugar binding)|GO:0005576(extracellular region)|GO:0008283(cell proliferation)	3.20789	5.32318	4.35681	4.67026	2.11529	4.33278	-0.313449	-1.24268	0.290307	3.38558	3.43599	3.28799	1.98174	2.97166	4.67026	2.25813	6.45549	7.25593	6.00679	6.53702	4.39054	2.66173	3.77654	1.80645	Homo sapiens regenerating islet-derived 1 beta (REG1B), mRNA [NM_006507]
1137183	RNF114	A_24_P82957	NM_018683	55905	GO:0005622(intracellular)|GO:0007275(multicellular organismal development)|GO:0007283(spermatogenesis)|GO:0008270(zinc ion binding)|GO:0030154(cell differentiation)|GO:0046872(metal ion binding)	8.04224	6.27791	7.43397	10.0216	-1.76434	-3.39718	-2.58766	-6.01124	0.404599	9.33239	10.3201	8.63412	8.88208	5.22301	10.0216	8.1277	6.74024	3.96578	2.5653	2.73351	9.27661	9.65371	10.2718	10.0183	Homo sapiens ring finger protein 114 (RNF114), mRNA [NM_018683]
1137184	RFT1	A_24_P93741	NM_052859	91869	GO:0005319(lipid transporter activity)|GO:0006488(dolichol-linked oligosaccharide biosynthetic process)|GO:0006810(transport)|GO:0008643(carbohydrate transport)|GO:0016020(membrane)|GO:0016021(integral to membrane)|GO:0018279(protein N-linked glycosylation via asparagine)|GO:0043687(post-translational protein modification)|GO:0044267(cellular protein metabolic process)	5.32553	6.03056	6.47316	3.07866	0.705026	1.63017	3.39449	10.5159	0.610776	4.40117	4.04688	3.77761	6.1127	6.78523	3.07866	5.82563	7.12068	5.14536	7.35272	3.09904	6.08681	5.16428	6.32469	4.35344	Homo sapiens RFT1 homolog (S. cerevisiae) (RFT1), mRNA [NM_052859]
1137187	PDPR	A_24_P350649	NM_017990	55066	GO:0004047(aminomethyltransferase activity)|GO:0005737(cytoplasm)|GO:0005739(mitochondrion)|GO:0005759(mitochondrial matrix)|GO:0006090(pyruvate metabolic process)|GO:0006546(glycine catabolic process)|GO:0010510(regulation of acetyl-CoA biosynthetic process from pyruvate)|GO:0016491(oxidoreductase activity)	8.30618	7.72483	8.14651	10.6956	-0.581353	-1.49625	-2.54913	-5.85283	0.695651	9.12461	9.56593	8.05853	6.17106	8.05184	10.6956	7.97015	8.32288	6.88146	11.0529	4.82469	10.7184	7.07601	6.83422	7.91551	Homo sapiens pyruvate dehydrogenase phosphatase regulatory subunit (PDPR), mRNA [NM_017990]
1137189	FGGY	A_32_P209094	NM_018291	55277	GO:0003674(molecular_function)|GO:0005575(cellular_component)|GO:0005975(carbohydrate metabolic process)|GO:0016301(kinase activity)|GO:0016740(transferase activity)|GO:0016773(phosphotransferase activity, alcohol group as acceptor)|GO:0070050(neuron homeostasis)	7.28047	7.68074	9.59567	6.69859	0.400266	1.31975	2.89708	7.44919	0.881979	6.66395	3.8137	8.32604	5.64225	9.50058	6.69859	7.53832	11.653	3.85087	11.3113	10.2083	7.32798	7.04184	7.15841	7.10688	Homo sapiens FGGY carbohydrate kinase domain containing (FGGY), transcript variant 2, mRNA [NM_018291]
1137193	SLC19A3	A_24_P182892	NM_025243	80704	GO:0005542(folic acid binding)|GO:0005886(plasma membrane)|GO:0006766(vitamin metabolic process)|GO:0006767(water-soluble vitamin metabolic process)|GO:0006810(transport)|GO:0008518(reduced folate carrier activity)|GO:0015234(thiamine transmembrane transporter activity)|GO:0015403(thiamine uptake transmembrane transporter activity)|GO:0016021(integral to membrane)|GO:0042723(thiamine-containing c…	6.19595	4.99966	4.84336	3.2609	-1.19629	-2.29149	1.58246	2.99481	0.553921	3.16919	1.99845	2.5302	8.26105	7.06589	3.2609	6.69298	2.99375	5.31226	3.24437	3.38524	2.86503	2.13402	2.01243	2.29942	Homo sapiens solute carrier family 19, member 3 (SLC19A3), mRNA [NM_025243]
1137201	PODN	A_23_P368154	NM_153703	127435	GO:0005518(collagen binding)|GO:0005576(extracellular region)|GO:0005578(proteinaceous extracellular matrix)|GO:0005615(extracellular space)|GO:0005737(cytoplasm)|GO:0008285(negative regulation of cell proliferation)|GO:0030336(negative regulation of cell migration)	6.52937	8.94772	11.6299	10.4974	2.41835	5.34561	1.13253	2.19243	0.519416	10.2552	13.0585	10.8928	4.42643	4.6643	10.4974	12.9883	10.2715	3.58335	1.97144	2.06843	1.95758	9.75326	8.47217	9.07632	Homo sapiens podocan (PODN), transcript variant 1, mRNA [NM_153703]
1137203	C1orf111	A_32_P114746	NM_182581	284680		6.65411	10.1325	9.57977	8.7265	3.47838	11.1454	0.853271	1.80659	0.242335	8.40708	8.12818	8.8835	1.81738	9.41846	8.7265	8.72183	10.4377	11.2379	9.34235	9.3308	8.57944	8.19951	8.38264	7.98089	Homo sapiens chromosome 1 open reading frame 111 (C1orf111), mRNA [NM_182581]
1137204	SERPINA9	A_23_P372478	NM_175739	327657	GO:0004867(serine-type endopeptidase inhibitor activity)|GO:0005576(extracellular region)|GO:0005737(cytoplasm)|GO:0010951(negative regulation of endopeptidase activity)|GO:0016020(membrane)|GO:0030162(regulation of proteolysis)|GO:0030414(peptidase inhibitor activity)	4.07411	5.91667	7.97057	8.56768	1.84256	3.58647	-0.597109	-1.51268	0.57849	10.0319	7.21845	8.38624	1.79031	1.86433	8.56768	7.61368	8.32745	1.80888	6.97383	7.79447	7.69285	7.95843	7.31659	7.9677	Homo sapiens serpin peptidase inhibitor, clade A (alpha-1 antiproteinase, antitrypsin), member 9 (SERPINA9), transcript variant A, mRNA [NM_175739]
1137205	DNASE1L1	A_23_P85164	NM_006730	1774	GO:0003677(DNA binding)|GO:0004519(endonuclease activity)|GO:0004536(deoxyribonuclease activity)|GO:0005783(endoplasmic reticulum)|GO:0006259(DNA metabolic process)|GO:0006308(DNA catabolic process)|GO:0016787(hydrolase activity)|GO:0016888(endodeoxyribonuclease activity, producing 5'-phosphomonoesters)	10.8522	10.4275	10.9725	12.9917	-0.424771	-1.34236	-2.01922	-4.05364	0.775043	12.039	11.6769	13.1522	9.36129	10.2036	12.9917	9.83751	12.1075	9.33732	9.03875	10.0806	7.64046	11.683	11.8395	11.5848	Homo sapiens deoxyribonuclease I-like 1 (DNASE1L1), transcript variant 1, mRNA [NM_006730]
1137206	ENST00000390426	A_24_P652502				5.34432	4.18158	2.86662	2.45736	-1.16274	-2.23882	0.409259	1.328	0.637674	2.66407	1.93652	2.00155	8.73288	4.84272	2.45736	3.53417	2.19906	6.81151	2.27638	4.29851	3.21414	1.9299	2.18406	2.36129	Homo sapiens mRNA for TCR alpha variable region, patient AF28. [Y15200]
1137209	KIAA0141	A_23_P213369	NM_014773	9812	GO:0005488(binding)|GO:0005739(mitochondrion)	5.69776	10.3174	11.0519	11.0281	4.61964	24.5838	0.0238086	1.01664	0.171233	11.4165	10.8552	11.0073	2.73619	3.32898	11.0281	10.774	11.3298	8.84837	10.0877	10.1571	11.1037	11.1763	10.6282	11.0711	Homo sapiens KIAA0141 (KIAA0141), nuclear gene encoding mitochondrial protein, transcript variant 1, mRNA [NM_014773]
1137210	C17orf58	A_24_P49190	NM_181655	284018		5.81757	5.25762	6.22205	5.78113	-0.559945	-1.47421	0.440921	1.35747	0.663067	5.75176	6.45991	7.20103	5.68655	5.98503	5.78113	5.01752	7.42659	3.32876	7.94884	8.41338	6.2316	5.92244	5.97369	5.72743	Homo sapiens chromosome 17 open reading frame 58 (C17orf58), transcript variant 1, mRNA [NM_181655]
1137212	BEX4	A_24_P40551	NM_001127688	56271	GO:0005634(nucleus)|GO:0005737(cytoplasm)	7.53346	6.85623	7.30228	6.3918	-0.677232	-1.59907	0.910479	1.87967	0.792293	12.1463	12.452	9.26232	7.94754	8.26105	6.3918	11.2728	3.33175	5.96413	9.55809	8.97589	3.07733	11.3891	11.0502	11.5043	Homo sapiens brain expressed, X-linked 4 (BEX4), mRNA [NM_001127688]
1137213	TSP50	A_23_P10172	NM_013270	29122	GO:0004252(serine-type endopeptidase activity)|GO:0004298(threonine-type endopeptidase activity)|GO:0005737(cytoplasm)|GO:0005783(endoplasmic reticulum)|GO:0006508(proteolysis)|GO:0008233(peptidase activity)	6.09271	7.00066	6.55049	6.35553	0.907944	1.87637	0.194958	1.14469	0.680352	5.61171	5.36361	6.22191	2.5287	9.39392	6.35553	6.91395	6.18703	7.901	8.04012	8.12023	7.34008	5.20514	4.76884	4.51106	Homo sapiens protease, serine, 50 (PRSS50), mRNA [NM_013270]
1137215	ADAM20	A_23_P48698	NM_003814	8748	GO:0004222(metalloendopeptidase activity)|GO:0006508(proteolysis)|GO:0007338(single fertilization)|GO:0008233(peptidase activity)|GO:0008237(metallopeptidase activity)|GO:0008270(zinc ion binding)|GO:0016020(membrane)|GO:0016021(integral to membrane)|GO:0046872(metal ion binding)	7.65285	6.65639	7.20693	7.77774	-0.99646	-1.9951	-0.570815	-1.48536	0.192923	8.05561	6.90291	7.07167	7.65602	7.52479	7.77774	6.6657	7.74815	5.55533	4.60287	5.93898	5.23206	8.01136	7.81299	7.28866	Homo sapiens ADAM metallopeptidase domain 20 (ADAM20), mRNA [NM_003814]
1137217	UTS2	A_23_P63343	NM_021995	10911	GO:0005102(receptor binding)|GO:0005179(hormone activity)|GO:0005576(extracellular region)|GO:0005615(extracellular space)|GO:0006936(muscle contraction)|GO:0007268(synaptic transmission)|GO:0008217(regulation of blood pressure)	6.76687	3.51652	2.60207	3.94597	-3.25034	-9.51591	-1.34391	-2.53838	0.128697	3.04689	2.28096	2.55476	7.75725	8.59737	3.94597	2.77983	2.4243	5.34544	4.83297	5.7189	5.17622	2.06368	2.36157	2.14734	Homo sapiens urotensin 2 (UTS2), transcript variant 1, mRNA [NM_021995]
1137218	ACTR3B	A_24_P303594	NM_001040135	57180	GO:0000166(nucleotide binding)|GO:0003779(actin binding)|GO:0005515(protein binding)|GO:0005524(ATP binding)|GO:0005737(cytoplasm)|GO:0005856(cytoskeleton)|GO:0030833(regulation of actin filament polymerization)|GO:0042995(cell projection)	8.68694	5.44208	7.19141	8.09671	-3.24486	-9.47985	-0.905293	-1.87292	0.144901	9.3847	10.8928	5.33361	8.79251	9.17161	8.09671	7.62322	6.75961	1.9434	9.36666	11.265	8.97772	10.3913	9.21201	9.37688	Homo sapiens ARP3 actin-related protein 3 homolog B (yeast) (ACTR3B), transcript variant 2, mRNA [NM_001040135]
1137222	SPIN2B	A_24_P194508	NM_001006683	474343	GO:0005634(nucleus)|GO:0006915(apoptosis)|GO:0007049(cell cycle)|GO:0007276(gamete generation)	4.39895	6.22368	8.43825	9.3113	1.82473	3.5424	-0.873046	-1.83153	0.61055	7.8483	9.31893	9.55668	1.84161	2.04394	9.3113	8.47191	8.4046	1.79452	4.66685	1.77615	10.0462	10.0241	9.32379	9.6992	Homo sapiens spindlin family, member 2B (SPIN2B), transcript variant 3, mRNA [NM_001006683]
1137223	TRIM32	A_23_P112311	NM_012210	22954	GO:0000209(protein polyubiquitination)|GO:0003713(transcription coactivator activity)|GO:0003723(RNA binding)|GO:0004842(ubiquitin-protein ligase activity)|GO:0005515(protein binding)|GO:0005622(intracellular)|GO:0005634(nucleus)|GO:0005737(cytoplasm)|GO:0005863(striated muscle myosin thick filament)|GO:0008270(zinc ion binding)|GO:0009411(response to UV)|GO:0016567(protein ubiquitination)|GO:001…	6.56749	4.1078	4.17117	7.18616	-2.45969	-5.50099	-3.01499	-8.08355	0.111612	6.60491	7.76914	6.566	5.4657	7.05061	7.18616	6.03046	2.31188	3.98105	2.94188	7.52454	7.83751	7.51815	6.11167	7.53314	Homo sapiens tripartite motif containing 32 (TRIM32), transcript variant 1, mRNA [NM_012210]
1137224	MRPL42P5	A_23_P398491	NR_002208	359821		5.36094	5.15366	4.06448	7.34707	-0.207282	-1.15451	-3.28259	-9.73102	0.908534	4.9657	6.20966	5.63158	5.52012	3.21563	7.34707	4.94065	3.18831	7.33202	4.02508	3.73088	3.91239	6.35261	6.2165	6.79637	Homo sapiens mitochondrial ribosomal protein L42 pseudogene 5 (MRPL42P5), non-coding RNA [NR_002208]
1137227	FOLR4	A_24_P206702	NM_001199206	390243	GO:0004872(receptor activity)|GO:0005542(folic acid binding)|GO:0005576(extracellular region)	6.55889	6.74183	4.64496	7.71249	0.182943	1.1352	-3.06753	-8.38334	0.941407	3.76867	3.49093	4.12658	4.69645	7.26772	7.71249	3.8919	5.39803	10.9356	6.18871	6.23479	5.03262	3.26569	3.10993	3.73271	Homo sapiens folate receptor 4 (delta) homolog (mouse) (FOLR4), mRNA [NM_001199206]
1137228	ASNA1	A_23_P27627	NM_004317	439	GO:0000166(nucleotide binding)|GO:0005215(transporter activity)|GO:0005524(ATP binding)|GO:0005625(soluble fraction)|GO:0005634(nucleus)|GO:0005730(nucleolus)|GO:0005737(cytoplasm)|GO:0005783(endoplasmic reticulum)|GO:0006810(transport)|GO:0015105(arsenite transmembrane transporter activity)|GO:0015446(arsenite-transporting ATPase activity)|GO:0015700(arsenite transport)|GO:0016787(hydrolase acti…	6.54208	10.8213	11.9966	12.7774	4.27922	19.4167	-0.780834	-1.71812	0.269731	12.2591	12.2614	12.8789	2.9706	3.87823	12.7774	12.1357	11.8574	8.47075	12.4624	13.3622	12.2864	12.163	11.8404	12.162	Homo sapiens arsA arsenite transporter, ATP-binding, homolog 1 (bacterial) (ASNA1), mRNA [NM_004317]
1137229	PIGW	A_23_P379794	NM_178517	284098	GO:0005783(endoplasmic reticulum)|GO:0005789(endoplasmic reticulum membrane)|GO:0006501(C-terminal protein lipidation)|GO:0008374(O-acyltransferase activity)|GO:0016020(membrane)|GO:0016021(integral to membrane)|GO:0016254(preassembly of GPI anchor in ER membrane)|GO:0016746(transferase activity, transferring acyl groups)|GO:0043687(post-translational protein modification)|GO:0044267(cellular pro…	4.54837	3.76079	4.07503	2.03019	-0.787577	-1.72617	2.04484	4.12627	0.637533	6.17841	6.1665	2.96711	5.26027	6.35463	2.03019	5.42795	2.72212	3.1323	3.72113	2.04075	2.02581	7.39846	7.3121	6.98566	Homo sapiens phosphatidylinositol glycan anchor biosynthesis, class W (PIGW), mRNA [NM_178517]
1137234	UQCRQ	A_23_P213718	NM_014402	27089	GO:0005739(mitochondrion)|GO:0005743(mitochondrial inner membrane)|GO:0006810(transport)|GO:0008121(ubiquinol-cytochrome-c reductase activity)|GO:0016020(membrane)|GO:0021539(subthalamus development)|GO:0021548(pons development)|GO:0021680(cerebellar Purkinje cell layer development)|GO:0021766(hippocampus development)|GO:0021794(thalamus development)|GO:0021854(hypothalamus development)|GO:002186…	9.45792	11.1976	12.559	13.8219	1.73968	3.33962	-1.26288	-2.39975	0.537642	11.096	12.6822	13.3819	7.09735	7.45451	13.8219	12.1699	12.9481	8.47478	11.234	12.276	10.6457	11.7867	10.1697	11.4394	Homo sapiens ubiquinol-cytochrome c reductase, complex III subunit VII, 9.5kDa (UQCRQ), nuclear gene encoding mitochondrial protein, mRNA [NM_014402]
1137236	LHFPL5	A_32_P494620	NM_182548	222662	GO:0016020(membrane)|GO:0016021(integral to membrane)	9.82957	8.66307	7.29465	7.84201	-1.16649	-2.24465	-0.547363	-1.46141	0.528727	7.63423	7.02736	6.98899	10.8626	10.7841	7.84201	7.16139	7.4279	11.3999	7.84057	7.74357	8.84737	7.10162	7.50257	7.28811	Homo sapiens lipoma HMGIC fusion partner-like 5 (LHFPL5), mRNA [NM_182548]
1137239	NRD1	A_23_P23006	NM_002525	4898	GO:0004222(metalloendopeptidase activity)|GO:0005515(protein binding)|GO:0005829(cytosol)|GO:0006508(proteolysis)|GO:0007528(neuromuscular junction development)|GO:0008233(peptidase activity)|GO:0008270(zinc ion binding)|GO:0008283(cell proliferation)|GO:0009986(cell surface)|GO:0016477(cell migration)|GO:0046872(metal ion binding)|GO:0048408(epidermal growth factor binding)|GO:0051044(positive r…	8.75334	11.4786	14.0487	14.5777	2.72529	6.61291	-0.528928	-1.44286	0.525843	13.9263	13.7558	14.5804	6.54321	5.13914	14.5777	13.34	14.7575	6.3384	14.1416	14.3067	14.3492	13.6405	13.4746	13.5771	Homo sapiens nardilysin (N-arginine dibasic convertase) (NRD1), transcript variant 1, mRNA [NM_002525]
1137242	ZNF3	A_23_P219084	NM_032924	7551	GO:0003677(DNA binding)|GO:0003700(sequence-specific DNA binding transcription factor activity)|GO:0005515(protein binding)|GO:0005622(intracellular)|GO:0005634(nucleus)|GO:0005730(nucleolus)|GO:0006351(transcription, DNA-dependent)|GO:0006355(regulation of transcription, DNA-dependent)|GO:0007275(multicellular organismal development)|GO:0008270(zinc ion binding)|GO:0030154(cell differentiation)|…	4.5047	7.77097	10.7032	10.0988	3.26628	9.6216	0.604355	1.5203	0.465486	9.999	10.7098	10.2572	1.58188	1.83338	10.0988	10.6899	10.7165	1.90654	6.7471	11.1659	11.433	9.65976	9.82757	9.54055	Homo sapiens zinc finger protein 3 (ZNF3), transcript variant 2, mRNA [NM_032924]
1137250	SLC5A6	A_24_P247732	NM_021095	8884	GO:0005215(transporter activity)|GO:0005624(membrane fraction)|GO:0005886(plasma membrane)|GO:0005887(integral to plasma membrane)|GO:0006766(vitamin metabolic process)|GO:0006767(water-soluble vitamin metabolic process)|GO:0006768(biotin metabolic process)|GO:0006810(transport)|GO:0006811(ion transport)|GO:0006814(sodium ion transport)|GO:0008523(sodium-dependent multivitamin transmembrane trans…	4.58881	4.49358	5.66688	7.87458	-0.0952259	-1.06823	-2.2077	-4.61939	0.966035	5.76198	7.64963	4.77087	3.90313	1.9887	7.87458	5.99845	5.33532	2.14698	7.79931	5.80285	9.55381	7.06368	7.29578	6.16258	Homo sapiens solute carrier family 5 (sodium-dependent vitamin transporter), member 6 (SLC5A6), transcript variant 1, mRNA [NM_021095]
1137260	PRMT2	A_24_P151498	NM_206962	3275	GO:0003713(transcription coactivator activity)|GO:0004871(signal transducer activity)|GO:0005515(protein binding)|GO:0005634(nucleus)|GO:0005737(cytoplasm)|GO:0005829(cytosol)|GO:0006479(protein methylation)|GO:0006917(induction of apoptosis)|GO:0007165(signal transduction)|GO:0008168(methyltransferase activity)|GO:0008469(histone-arginine N-methyltransferase activity)|GO:0016274(protein-arginine…	9.57736	11.4771	14.1393	14.3584	1.89975	3.73148	-0.219137	-1.16404	0.640158	14.2892	14.716	14.6006	9.20004	5.17362	14.3584	14.2339	14.0446	6.15277	12.7906	13.6973	13.4568	14.1049	14.1832	14.1627	Homo sapiens protein arginine methyltransferase 2 (PRMT2), transcript variant 1, mRNA [NM_206962]
1137263	UPK3A	A_24_P348594	NM_006953	7380	GO:0000902(cell morphogenesis)|GO:0001822(kidney development)|GO:0005783(endoplasmic reticulum)|GO:0005789(endoplasmic reticulum membrane)|GO:0006833(water transport)|GO:0015840(urea transport)|GO:0016020(membrane)|GO:0016021(integral to membrane)|GO:0016324(apical plasma membrane)|GO:0030855(epithelial cell differentiation)|GO:0055075(potassium ion homeostasis)|GO:0055078(sodium ion homeostasis)…	11.0548	10.1124	8.64833	9.19287	-0.942398	-1.92172	-0.544534	-1.45855	0.616285	9.10779	8.76673	9.3201	12.0984	11.8731	9.19287	8.54929	8.74738	13.0405	8.86895	8.72584	9.30628	9.53071	9.53181	9.42169	Homo sapiens uroplakin 3A (UPK3A), transcript variant 1, mRNA [NM_006953]
1137267	WAPAL	A_23_P342185	NM_015045	23063	GO:0000785(chromatin)|GO:0000795(synaptonemal complex)|GO:0005515(protein binding)|GO:0005634(nucleus)|GO:0005694(chromosome)|GO:0005737(cytoplasm)|GO:0007049(cell cycle)|GO:0007067(mitosis)|GO:0008156(negative regulation of DNA replication)|GO:0008278(cohesin complex)|GO:0009636(response to toxin)|GO:0035562(negative regulation of chromatin binding)|GO:0044419(interspecies interaction between or…	7.93773	7.53985	9.5873	10.3201	-0.39788	-1.31757	-0.732847	-1.66191	0.882561	10.305	10.2278	10.2631	8.0986	5.39444	10.3201	8.87279	10.3018	3.44495	7.75324	5.55172	8.06261	10.4976	10.0336	10.3668	Homo sapiens wings apart-like homolog (Drosophila) (WAPAL), mRNA [NM_015045]
1137269	DCLK1	A_23_P369994	NM_004734	9201	GO:0000166(nucleotide binding)|GO:0004672(protein kinase activity)|GO:0004674(protein serine/threonine kinase activity)|GO:0005057(receptor signaling protein activity)|GO:0005524(ATP binding)|GO:0005887(integral to plasma membrane)|GO:0006468(protein phosphorylation)|GO:0007275(multicellular organismal development)|GO:0007399(nervous system development)|GO:0007417(central nervous system developme…	3.09945	5.81725	7.75592	4.44125	2.71779	6.57866	3.31467	9.9498	0.259261	4.75667	4.82556	7.47298	1.96713	2.88998	4.44125	7.81492	7.69691	1.9399	11.0014	11.4319	9.97873	8.02628	7.8528	8.22761	Homo sapiens doublecortin-like kinase 1 (DCLK1), transcript variant 1, mRNA [NM_004734]
1137270	ENST00000403791	A_24_P281643				9.20185	8.53064	7.44977	8.9775	-0.671208	-1.59241	-1.52773	-2.88332	0.610504	7.61392	7.59045	8.04012	10.0716	8.55644	8.9775	6.88111	8.01843	10.6924	9.75978	8.69736	9.64708	6.97872	6.88939	6.74889	Unknown
1137271	INHA	A_23_P51039	NM_002191	3623	GO:0001501(skeletal system development)|GO:0001541(ovarian follicle development)|GO:0001750(photoreceptor outer segment)|GO:0001917(photoreceptor inner segment)|GO:0004871(signal transducer activity)|GO:0005102(receptor binding)|GO:0005125(cytokine activity)|GO:0005179(hormone activity)|GO:0005515(protein binding)|GO:0005576(extracellular region)|GO:0005615(extracellular space)|GO:0006917(inducti…	5.46659	7.49581	6.31442	6.16326	2.02923	4.08186	0.151164	1.11046	0.200653	6.53732	5.82666	6.96949	5.93455	4.30195	6.16326	6.07639	6.55245	9.8586	6.95249	6.98075	7.33893	6.24813	6.46978	4.80706	Homo sapiens inhibin, alpha (INHA), mRNA [NM_002191]
1137279	L1TD1	A_23_P137484	NM_019079	54596		7.66679	7.31958	6.8456	8.31189	-0.34721	-1.2721	-1.46629	-2.7631	0.829494	5.48145	5.34024	6.54412	9.11669	5.57178	8.31189	5.1967	8.4945	8.26753	12.0872	12.6264	12.6558	5.9605	6.23653	5.75135	Homo sapiens LINE-1 type transposase domain containing 1 (L1TD1), transcript variant 2, mRNA [NM_019079]
1137280	MYH14	A_23_P78734	NM_001077186	79784	GO:0000166(nucleotide binding)|GO:0003774(motor activity)|GO:0003779(actin binding)|GO:0005516(calmodulin binding)|GO:0005524(ATP binding)|GO:0007411(axon guidance)|GO:0008360(regulation of cell shape)|GO:0016459(myosin complex)	8.5226	10.3276	10.0846	8.14261	1.80496	3.49419	1.94195	3.84224	0.0510299	8.05101	7.97957	8.53945	8.27586	9.14933	8.14261	10.9846	9.18452	10.8136	10.5091	9.61791	10.4898	8.69006	8.73348	8.44753	Homo sapiens myosin, heavy chain 14, non-muscle (MYH14), transcript variant 1, mRNA [NM_001077186]
1137281	SUSD1	A_23_P216610	NM_022486	64420	GO:0005509(calcium ion binding)|GO:0016020(membrane)|GO:0016021(integral to membrane)	7.28257	4.83331	3.93325	6.77001	-2.44925	-5.46133	-2.83676	-7.14413	0.088936	5.81138	6.50316	4.76057	8.47865	6.59904	6.77001	4.22706	3.63945	6.63344	4.9337	2.93729	2.27417	6.80018	5.95341	6.10928	Homo sapiens sushi domain containing 1 (SUSD1), mRNA [NM_022486]
1137283	RETSAT	A_23_P209944	NM_017750	54884	GO:0005640(nuclear outer membrane)|GO:0005783(endoplasmic reticulum)|GO:0005789(endoplasmic reticulum membrane)|GO:0009055(electron carrier activity)|GO:0016020(membrane)|GO:0016491(oxidoreductase activity)|GO:0031965(nuclear membrane)|GO:0042572(retinol metabolic process)|GO:0051786(all-trans-retinol 13,14-reductase activity)|GO:0055114(oxidation-reduction process)	9.54804	9.36858	11.3918	11.8053	-0.179454	-1.13246	-0.413491	-1.3319	0.969782	12.6767	11.9318	11.6177	1.83701	15.0018	11.8053	11.1796	11.604	5.32215	10.8405	9.67423	8.42389	12.1861	12.6922	12.1832	Homo sapiens retinol saturase (all-trans-retinol 13,14-reductase) (RETSAT), mRNA [NM_017750]
1137289	MED28	A_24_P538478	NM_025205	80306	GO:0003779(actin binding)|GO:0005515(protein binding)|GO:0005634(nucleus)|GO:0005737(cytoplasm)|GO:0006355(regulation of transcription, DNA-dependent)|GO:0016020(membrane)	5.57858	8.45359	6.93259	5.89749	2.87501	7.3361	1.0351	2.04925	0.180734	8.93284	9.05956	5.46396	6.4567	4.38155	5.89749	8.10123	5.76394	11.4956	6.62816	6.24006	8.43732	10.5652	11.048	10.411	Homo sapiens mediator complex subunit 28 (MED28), mRNA [NM_025205]
1137291	INTS9	A_23_P8848	NM_018250	55756	GO:0005515(protein binding)|GO:0005634(nucleus)|GO:0016180(snRNA processing)|GO:0032039(integrator complex)	7.2	8.08448	9.95763	9.2251	0.884479	1.8461	0.732534	1.66156	0.732109	8.68259	7.99847	8.71566	8.1381	4.23681	9.2251	9.89551	10.0198	4.33817	2.66567	6.45779	8.32709	8.2392	7.48778	6.68029	Homo sapiens integrator complex subunit 9 (INTS9), transcript variant 1, mRNA [NM_018250]
1137292	KLK8	A_23_P369343	NM_144505	11202	GO:0004252(serine-type endopeptidase activity)|GO:0005515(protein binding)|GO:0005576(extracellular region)|GO:0005615(extracellular space)|GO:0005737(cytoplasm)|GO:0006508(proteolysis)|GO:0007613(memory)|GO:0008219(cell death)|GO:0008233(peptidase activity)|GO:0009611(response to wounding)|GO:0031642(negative regulation of myelination)|GO:0043616(keratinocyte proliferation)|GO:0048681(negative r…	9.23593	11.9667	13.4698	7.11006	2.73076	6.63806	6.35974	82.1245	0.213138	6.10184	5.35621	5.79712	10.1675	10.4302	7.11006	13.6634	13.2762	8.96047	8.60003	6.9234	7.99847	4.74682	5.84766	5.09196	Homo sapiens kallikrein-related peptidase 8 (KLK8), transcript variant 2, mRNA [NM_144505]
1137294	C9orf119	A_23_P392222	NM_001040011	375757	GO:0000724(double-strand break repair via homologous recombination)|GO:0005515(protein binding)|GO:0005634(nucleus)|GO:0006281(DNA repair)|GO:0032798(Swi5-Sfr1 complex)	6.69048	10.166	11.5419	10.7383	3.47557	11.1237	0.803566	1.74541	0.236942	10.3866	10.5004	11.933	3.77588	5.55722	10.7383	11.57	11.5138	7.41436	12.1968	11.5555	10.6947	9.97678	10.2116	9.9885	Homo sapiens chromosome 9 open reading frame 119 (C9orf119), mRNA [NM_001040011]
1137295	CXorf50	A_23_P387585	NR_026595	203429		8.25801	5.15384	5.77151	5.76853	-3.10417	-8.59899	0.00298448	1.00207	0.150563	3.8443	4.4575	4.1212	9.72667	9.27882	5.76853	3.94597	7.59705	3.9185	6.527	4.96786	5.0287	4.48485	5.21405	4.86436	Homo sapiens non-protein coding RNA 246 (NCRNA00246), non-coding RNA [NR_026595]
1137298	LOC100131840	A_32_P461386		100131840		9.09788	6.04901	4.28396	3.47851	-3.04887	-8.27564	0.80545	1.74769	0.413343	5.38949	2.55014	3.04459	11.6758	12.1393	3.47851	3.61893	4.94898	9.57912	5.68792	5.73908	5.41165	2.66739	3.37711	3.95515	Homo sapiens cDNA FLJ32793 fis, clone TESTI2002415. [AK057355]
1137299	LMAN2	A_24_P9285	NM_006816	10960	GO:0000139(Golgi membrane)|GO:0005529(sugar binding)|GO:0005783(endoplasmic reticulum)|GO:0005789(endoplasmic reticulum membrane)|GO:0005793(ER-Golgi intermediate compartment)|GO:0005794(Golgi apparatus)|GO:0015031(protein transport)|GO:0016020(membrane)|GO:0016021(integral to membrane)|GO:0033116(ER-Golgi intermediate compartment membrane)	11.2496	12.6453	14.487	14.2479	1.39575	2.63125	0.239108	1.18026	0.592776	15.4316	14.1615	14.3211	9.61819	9.88267	14.2479	15.131	13.8429	8.96202	14.8689	14.1516	14.1879	13.7209	13.977	14.0688	Homo sapiens lectin, mannose-binding 2 (LMAN2), mRNA [NM_006816]
1137300	SAP30L	A_24_P191971	NM_024632	79685	GO:0003677(DNA binding)|GO:0005634(nucleus)|GO:0005730(nucleolus)|GO:0006355(regulation of transcription, DNA-dependent)|GO:0046872(metal ion binding)	7.99301	8.62638	10.0471	8.15296	0.633374	1.55119	1.89418	3.7171	0.679867	10.5876	9.83344	9.46316	7.7655	8.06055	8.15296	10.0977	9.99662	5.78486	3.38688	9.30483	7.7968	11.0136	10.2478	10.5893	Homo sapiens SAP30-like (SAP30L), transcript variant 1, mRNA [NM_024632]
1137303	ULK1	A_24_P73370	NM_003565	8408	GO:0000166(nucleotide binding)|GO:0000407(pre-autophagosomal structure)|GO:0004674(protein serine/threonine kinase activity)|GO:0005515(protein binding)|GO:0005524(ATP binding)|GO:0005624(membrane fraction)|GO:0005737(cytoplasm)|GO:0005776(autophagic vacuole)|GO:0005829(cytosol)|GO:0006468(protein phosphorylation)|GO:0007165(signal transduction)|GO:0007265(Ras protein signal transduction)|GO:0008…	5.92484	8.16616	10.5984	8.23641	2.24132	4.72831	2.36201	5.14087	0.455854	9.68798	8.80187	8.24688	4.53681	5.0013	8.23641	11.187	10.0098	3.30165	9.27095	10.8282	9.51713	7.44853	7.32379	7.70187	Homo sapiens unc-51-like kinase 1 (C. elegans) (ULK1), mRNA [NM_003565]
1137304	EIF6	A_23_P210939	NM_181468	3692	GO:0003743(translation initiation factor activity)|GO:0005515(protein binding)|GO:0005634(nucleus)|GO:0005638(lamin filament)|GO:0005730(nucleolus)|GO:0005737(cytoplasm)|GO:0042256(mature ribosome assembly)|GO:0043022(ribosome binding)	11.6253	14.0708	15.308	14.4191	2.44542	5.44683	0.888894	1.85176	0.264791	13.9741	12.9445	15.2676	9.73879	10.7181	14.4191	15.2958	15.3202	11.5963	15.4798	15.5268	14.7213	13.4665	13.4066	13.7149	Homo sapiens eukaryotic translation initiation factor 6 (EIF6), transcript variant 2, mRNA [NM_181468]
1137305	AKT3	A_24_P110983	NM_005465	10000	GO:0000166(nucleotide binding)|GO:0004672(protein kinase activity)|GO:0004674(protein serine/threonine kinase activity)|GO:0005515(protein binding)|GO:0005524(ATP binding)|GO:0005634(nucleus)|GO:0005730(nucleolus)|GO:0005737(cytoplasm)|GO:0005794(Golgi apparatus)|GO:0005886(plasma membrane)|GO:0006468(protein phosphorylation)|GO:0007165(signal transduction)	2.2696	6.40717	8.18915	1.93229	4.13756	17.6007	6.25686	76.4721	0.129753	8.80956	8.96996	8.53783	2.93493	1.94159	1.93229	6.11073	10.2676	2.8432	2.09919	1.95673	1.89782	7.46555	7.61316	7.91684	Homo sapiens v-akt murine thymoma viral oncogene homolog 3 (protein kinase B, gamma) (AKT3), transcript variant 1, mRNA [NM_005465]
1137308	SERPINA12	A_23_P88177	NM_173850	145264	GO:0004867(serine-type endopeptidase inhibitor activity)|GO:0005576(extracellular region)|GO:0006006(glucose metabolic process)|GO:0010951(negative regulation of endopeptidase activity)|GO:0030162(regulation of proteolysis)|GO:0030414(peptidase inhibitor activity)	7.64772	7.17788	6.3362	4.75944	-0.469842	-1.38496	1.57676	2.98299	0.807914	3.62519	2.88082	3.20066	8.01756	10.1662	4.75944	6.86838	5.80402	8.86125	8.43024	7.06264	7.69054	2.94188	2.97682	3.4658	Homo sapiens serpin peptidase inhibitor, clade A (alpha-1 antiproteinase, antitrypsin), member 12 (SERPINA12), mRNA [NM_173850]
1137309	DCTN5	A_23_P309967	NM_032486	84516	GO:0005737(cytoplasm)|GO:0005856(cytoskeleton)|GO:0016740(transferase activity)	7.10722	6.8386	8.77378	10.8923	-0.268617	-1.20465	-2.1185	-4.34243	0.93966	11.1571	11.3492	10.4795	8.50852	1.92086	10.8923	9.49722	8.05033	2.96826	11.079	7.40392	11.0488	11.9752	11.933	11.6714	Homo sapiens dynactin 5 (p25) (DCTN5), transcript variant 1, mRNA [NM_032486]
1137311	C10orf90	A_32_P191441	NM_001004298	118611		4.35005	3.94676	2.14186	2.44835	-0.403285	-1.32252	-0.306483	-1.23669	0.853403	3.5765	2.39991	1.99306	5.57226	5.02953	2.44835	2.05189	2.23183	7.55656	2.214	2.41832	2.52589	4.68512	1.91701	1.98659	Homo sapiens chromosome 10 open reading frame 90 (C10orf90), mRNA [NM_001004298]
1137313	RNF219	A_23_P25638	NM_024546	79596	GO:0008270(zinc ion binding)|GO:0046872(metal ion binding)	9.50288	8.89579	9.85565	9.89381	-0.607095	-1.52319	-0.0381557	-1.0268	0.613187	9.17064	8.71513	8.6016	8.5005	10.1143	9.89381	9.45607	10.2552	6.97606	10.2356	10.3296	7.94132	9.01142	8.43945	9.09367	Homo sapiens ring finger protein 219 (RNF219), mRNA [NM_024546]
1137319	CLRN1	A_23_P328709	NM_174878	7401	GO:0007605(sensory perception of sound)|GO:0016020(membrane)|GO:0016021(integral to membrane)|GO:0045494(photoreceptor cell maintenance)|GO:0050896(response to stimulus)|GO:0050953(sensory perception of light stimulus)|GO:0050957(equilibrioception)	4.73463	1.97163	1.93192	1.95177	-2.763	-6.78805	-0.0198552	-1.01386	0.195242	1.8478	1.86037	1.87998	8.04308	4.20903	1.95177	1.90685	1.95699	2.05106	4.06657	4.1935	2.84125	1.85128	1.84105	1.88596	Homo sapiens clarin 1 (CLRN1), transcript variant 1, mRNA [NM_174878]
1137323	ST3GAL3	A_24_P268123	NM_174963	6487	GO:0005576(extracellular region)|GO:0005794(Golgi apparatus)|GO:0006486(protein glycosylation)|GO:0008118(N-acetyllactosaminide alpha-2,3-sialyltransferase activity)|GO:0016020(membrane)|GO:0016021(integral to membrane)|GO:0030173(integral to Golgi membrane)|GO:0032580(Golgi cisterna membrane)	8.29137	9.08468	9.69805	6.62217	0.793316	1.73305	3.07588	8.43201	0.500778	11.3096	9.92094	10.6562	9.52544	8.7265	6.62217	9.4209	9.97519	7.85796	8.52181	11.0314	8.87432	10.7906	10.2315	10.629	Homo sapiens ST3 beta-galactoside alpha-2,3-sialyltransferase 3 (ST3GAL3), transcript variant 1, mRNA [NM_174963]
1137327	CALHM1	A_32_P812268	NM_001001412	255022	GO:0005216(ion channel activity)|GO:0005262(calcium channel activity)|GO:0005783(endoplasmic reticulum)|GO:0005789(endoplasmic reticulum membrane)|GO:0005886(plasma membrane)|GO:0006811(ion transport)|GO:0016021(integral to membrane)|GO:0042802(identical protein binding)	5.25043	6.60405	6.67373	3.77912	1.35362	2.55553	2.89461	7.43641	0.400318	2.81844	4.30961	4.70486	5.75155	6.22062	3.77912	8.80078	4.54668	6.4647	3.60712	4.93315	4.07864	2.3529	2.85429	3.11706	Homo sapiens calcium homeostasis modulator 1 (CALHM1), mRNA [NM_001001412]
1137328	BNIPL	A_24_P85850	NM_138278	149428	GO:0005515(protein binding)|GO:0005634(nucleus)|GO:0005829(cytosol)|GO:0006915(apoptosis)|GO:0006917(induction of apoptosis)|GO:0008285(negative regulation of cell proliferation)|GO:0040009(regulation of growth rate)|GO:0042802(identical protein binding)	9.12611	7.10189	5.08035	5.14628	-2.02422	-4.06773	-0.0659292	-1.04676	0.522307	6.05245	4.76812	4.44418	11.1689	11.0631	5.14628	4.1212	6.0395	11.145	5.66245	5.60714	5.60119	7.19527	6.37973	6.28938	Homo sapiens BCL2/adenovirus E1B 19kD interacting protein like (BNIPL), transcript variant 1, mRNA [NM_138278]
1137331	SPPL2A	A_23_P77073	NM_032802	84888	GO:0004190(aspartic-type endopeptidase activity)|GO:0008233(peptidase activity)|GO:0016020(membrane)|GO:0016021(integral to membrane)	6.87267	6.68758	7.14587	5.77857	-0.185087	-1.13689	1.36731	2.57988	0.842621	9.94438	9.16811	10.0676	7.1402	7.69924	5.77857	7.97356	6.31819	5.771	3.43345	3.52561	2.74116	9.04533	8.33122	8.97197	Homo sapiens signal peptide peptidase-like 2A (SPPL2A), mRNA [NM_032802]
1137332	UBR1	A_23_P152066	NM_174916	197131	GO:0000151(ubiquitin ligase complex)|GO:0000502(proteasome complex)|GO:0004842(ubiquitin-protein ligase activity)|GO:0005737(cytoplasm)|GO:0005829(cytosol)|GO:0006511(ubiquitin-dependent protein catabolic process)|GO:0008270(zinc ion binding)|GO:0016874(ligase activity)|GO:0030163(protein catabolic process)|GO:0046872(metal ion binding)	5.71201	3.45878	3.52716	8.48011	-2.25322	-4.76747	-4.95295	-30.9732	0.254506	6.6496	7.51496	7.37193	4.92542	3.7305	8.48011	5.10897	1.94535	3.32203	2.12648	2.01757	7.28949	6.8298	7.4807	7.20187	Homo sapiens ubiquitin protein ligase E3 component n-recognin 1 (UBR1), mRNA [NM_174916]
1137342	PYCARD	A_23_P26629	NM_013258	29108	GO:0004197(cysteine-type endopeptidase activity)|GO:0005515(protein binding)|GO:0005576(extracellular region)|GO:0005622(intracellular)|GO:0005737(cytoplasm)|GO:0005829(cytosol)|GO:0006508(proteolysis)|GO:0006917(induction of apoptosis)|GO:0006919(activation of caspase activity)|GO:0006954(inflammatory response)|GO:0007165(signal transduction)|GO:0008385(IkappaB kinase complex)|GO:0008656(caspase…	10.0456	11.4875	13.1606	13.0562	1.44187	2.71674	0.104399	1.07505	0.557842	11.0711	11.1109	10.939	8.33781	8.74288	13.0562	12.9151	13.406	8.14136	12.8706	12.1563	11.8272	9.37854	9.58007	9.35974	Homo sapiens PYD and CARD domain containing (PYCARD), transcript variant 1, mRNA [NM_013258]
1137343	MYBBP1A	A_23_P78170	NM_014520	10514	GO:0003677(DNA binding)|GO:0003887(DNA-directed DNA polymerase activity)|GO:0005515(protein binding)|GO:0005634(nucleus)|GO:0005730(nucleolus)|GO:0005737(cytoplasm)|GO:0006355(regulation of transcription, DNA-dependent)|GO:0006913(nucleocytoplasmic transport)|GO:0008134(transcription factor binding)|GO:0042564(NLS-dependent protein nuclear import complex)	10.2188	11.4431	12.0308	11.5777	1.22422	2.33629	0.45313	1.36901	0.246497	9.80402	9.13747	10.613	9.69029	9.38856	11.5777	12.0382	12.0234	10.2676	11.7216	12.027	12.7591	9.62069	9.79723	10.1052	Homo sapiens MYB binding protein (P160) 1a (MYBBP1A), transcript variant 2, mRNA [NM_014520]
1137345	MDP-1	A_23_P99811	NM_138476	145553	GO:0004725(protein tyrosine phosphatase activity)|GO:0016787(hydrolase activity)|GO:0046872(metal ion binding)	7.43212	8.8055	10.2796	7.52342	1.37338	2.59077	2.75614	6.75588	0.404937	8.67165	9.32766	10.8871	7.26772	7.50523	7.52342	10.2458	10.3134	5.85739	7.34936	10.892	10.2605	8.04862	8.37061	7.95803	Homo sapiens magnesium-dependent phosphatase 1 (MDP1), transcript variant 1, mRNA [NM_138476]
1137346	KALRN	A_24_P328524	NM_003947	8997	GO:0000166(nucleotide binding)|GO:0004674(protein serine/threonine kinase activity)|GO:0005085(guanyl-nucleotide exchange factor activity)|GO:0005089(Rho guanyl-nucleotide exchange factor activity)|GO:0005096(GTPase activator activity)|GO:0005515(protein binding)|GO:0005524(ATP binding)|GO:0005622(intracellular)|GO:0005737(cytoplasm)|GO:0005829(cytosol)|GO:0006468(protein phosphorylation)|GO:0006…	6.16747	5.61499	5.20558	5.71045	-0.552482	-1.46661	-0.504871	-1.419	0.602187	5.28175	5.83803	6.91827	4.96426	7.82769	5.71045	4.80796	5.6032	6.4338	5.87705	6.61483	6.7376	5.419	6.5662	5.4343	Homo sapiens kalirin, RhoGEF kinase (KALRN), transcript variant 2, mRNA [NM_003947]
1137347	MYBL2	A_23_P143190	NM_002466	4605	GO:0003677(DNA binding)|GO:0003700(sequence-specific DNA binding transcription factor activity)|GO:0005634(nucleus)|GO:0006351(transcription, DNA-dependent)|GO:0006355(regulation of transcription, DNA-dependent)	9.81089	8.61702	8.17174	9.5761	-1.19387	-2.28766	-1.40436	-2.64701	0.148922	7.45554	7.46637	9.50915	10.6284	9.22816	9.5761	8.63716	7.70632	9.50758	14.6894	14.3025	13.893	7.74583	7.6585	7.31793	Homo sapiens v-myb myeloblastosis viral oncogene homolog (avian)-like 2 (MYBL2), mRNA [NM_002466]
1137350	CARTPT	A_23_P167493	NM_004291	9607	GO:0000186(activation of MAPKK activity)|GO:0001678(cellular glucose homeostasis)|GO:0003674(molecular_function)|GO:0005576(extracellular region)|GO:0005615(extracellular space)|GO:0007165(signal transduction)|GO:0007186(G-protein coupled receptor protein signaling pathway)|GO:0007218(neuropeptide signaling pathway)|GO:0007267(cell-cell signaling)|GO:0007268(synaptic transmission)|GO:0008343(adul…	5.75409	3.97841	3.98105	4.3014	-1.77568	-3.42399	-0.320351	-1.24863	0.0941628	2.89402	3.18831	2.73563	6.14483	6.81603	4.3014	3.44721	4.5149	3.97312	5.4378	4.30426	4.34917	2.58698	3.18797	2.40193	Homo sapiens CART prepropeptide (CARTPT), mRNA [NM_004291]
1137352	MASP1	A_24_P41850	NM_001031849	5648	GO:0001867(complement activation, lectin pathway)|GO:0004252(serine-type endopeptidase activity)|GO:0005509(calcium ion binding)|GO:0005515(protein binding)|GO:0005576(extracellular region)|GO:0005615(extracellular space)|GO:0006508(proteolysis)|GO:0006956(complement activation)|GO:0008233(peptidase activity)|GO:0042803(protein homodimerization activity)|GO:0045087(innate immune response)|GO:0045…	8.07008	5.86743	3.77016	9.63744	-2.20265	-4.60324	-5.86729	-58.3753	0.396086	3.99235	11.2104	4.55199	8.33067	6.24212	9.63744	3.88104	3.65927	10.062	5.58148	4.67897	4.6817	9.25733	9.27791	8.95486	Homo sapiens mannan-binding lectin serine peptidase 1 (C4/C2 activating component of Ra-reactive factor) (MASP1), transcript variant 3, mRNA [NM_001031849]
1137354	DGCR6L	A_23_P143569	NM_033257	85359	GO:0005634(nucleus)	12.3796	11.2713	11.302	10.9076	-1.10833	-2.15596	0.394401	1.3144	0.230849	10.6083	9.8655	10.8969	13.4985	12.7327	10.9076	11.5745	11.0295	11.2098	11.5291	10.4749	11.751	10.1119	10.0753	10.1235	Homo sapiens DiGeorge syndrome critical region gene 6-like (DGCR6L), mRNA [NM_033257]
1137357	LAMA1	A_32_P313405	NM_005559	284217	GO:0002011(morphogenesis of an epithelial sheet)|GO:0005102(receptor binding)|GO:0005201(extracellular matrix structural constituent)|GO:0005576(extracellular region)|GO:0005578(proteinaceous extracellular matrix)|GO:0005604(basement membrane)|GO:0005606(laminin-1 complex)|GO:0005608(laminin-3 complex)|GO:0005615(extracellular space)|GO:0007166(cell surface receptor linked signaling pathway)|GO:0…	9.36715	9.03645	8.99719	10.0889	-0.330696	-1.25762	-1.09173	-2.13129	0.506791	9.59706	8.60619	10.0691	8.63488	9.37765	10.0889	9.28926	8.70512	9.11498	10.7646	11.3343	10.6277	6.51855	6.72524	6.5878	Homo sapiens laminin, alpha 1 (LAMA1), mRNA [NM_005559]
1137359	NLRP7	A_23_P16384	NM_139176	199713	GO:0000166(nucleotide binding)|GO:0005524(ATP binding)	7.29211	6.51366	6.12721	4.80975	-0.778449	-1.71529	1.31747	2.49228	0.660378	4.20847	3.38797	3.9269	8.25424	8.81235	4.80975	7.84549	4.40894	7.28656	11.104	6.53732	10.7386	3.18797	3.94711	3.05149	Homo sapiens NLR family, pyrin domain containing 7 (NLRP7), transcript variant 1, mRNA [NM_139176]
1137360	RRM1	A_23_P87351	NM_001033	6240	GO:0004748(ribonucleoside-diphosphate reductase activity)|GO:0005524(ATP binding)|GO:0005654(nucleoplasm)|GO:0005737(cytoplasm)|GO:0005829(cytosol)|GO:0005971(ribonucleoside-diphosphate reductase complex)|GO:0006260(DNA replication)|GO:0009263(deoxyribonucleotide biosynthetic process)|GO:0015949(nucleobase, nucleoside and nucleotide interconversion)|GO:0016491(oxidoreductase activity)|GO:0017076(…	9.0069	5.66499	7.48685	10.6253	-3.34191	-10.1394	-3.13842	-8.8056	0.181341	6.34573	5.69963	9.65864	8.45249	7.94293	10.6253	8.40277	6.57093	2.02127	10.3269	7.95587	7.8739	7.17687	6.0916	6.60812	Homo sapiens ribonucleotide reductase M1 (RRM1), mRNA [NM_001033]
1137362	SAC3D1	A_23_P348298	NM_013299	29901	GO:0005515(protein binding)|GO:0005737(cytoplasm)|GO:0005815(microtubule organizing center)|GO:0005819(spindle)|GO:0005856(cytoskeleton)|GO:0007049(cell cycle)|GO:0007067(mitosis)|GO:0051301(cell division)	8.63927	9.96062	11.1933	11.3735	1.32135	2.499	-0.180156	-1.13301	0.532744	9.25199	9.80827	10.8042	7.44321	7.10112	11.3735	10.159	12.2277	7.4952	13.9181	13.34	6.20485	8.00118	8.22975	7.74905	Homo sapiens SAC3 domain containing 1 (SAC3D1), mRNA [NM_013299]
1137364	RPRD2	A_23_P60657	NM_015203	23248	GO:0005515(protein binding)	5.98546	4.81275	4.58966	5.05001	-1.17271	-2.25435	-0.460344	-1.37587	0.441759	6.19085	7.05573	6.07878	7.398	5.50836	5.05001	6.58286	2.59646	5.25892	5.76248	2.96268	2.86503	7.34564	5.16208	6.08968	Homo sapiens regulation of nuclear pre-mRNA domain containing 2 (RPRD2), mRNA [NM_015203]
1137366	FBXO41	A_23_P349676	NM_001080410	150726	GO:0005515(protein binding)|GO:0005622(intracellular)|GO:0008270(zinc ion binding)	1.99585	6.01964	8.1306	1.79031	4.02379	16.266	6.34028	81.0243	0.168567	6.2233	5.62699	4.96059	1.88971	2.30752	1.79031	6.18167	10.0795	1.79772	9.1027	6.56862	3.57846	4.77584	5.6178	5.35393	Homo sapiens F-box protein 41 (FBXO41), mRNA [NM_001080410]
1137367	C9orf116	A_23_P422115	NM_001048265	138162		11.3494	10.204	9.86387	7.60076	-1.14544	-2.21213	2.26311	4.80025	0.583809	6.94558	6.8864	8.08094	13.0384	13.409	7.60076	9.42356	10.3042	10.8841	7.82769	8.72223	9.73093	7.21664	6.667	6.9381	Homo sapiens chromosome 9 open reading frame 116 (C9orf116), transcript variant 1, mRNA [NM_001048265]
1137370	CR619482	A_24_P136211				9.56039	12.6698	14.2972	15.0005	3.10938	8.63012	-0.703316	-1.62824	0.418786	13.8607	15.276	14.3231	4.46777	9.21286	15.0005	14.3053	14.2892	9.41485	14.1223	14.273	14.4936	14.8332	14.726	14.9597	full-length cDNA clone CS0DK012YM11 of HeLa cells Cot 25-normalized of Homo sapiens (human). [CR619482]
1137371	NECAP1	A_32_P144920	NM_015509	25977	GO:0005886(plasma membrane)|GO:0006897(endocytosis)|GO:0015031(protein transport)|GO:0030665(clathrin coated vesicle membrane)|GO:0031410(cytoplasmic vesicle)	5.21825	7.25872	6.98463	7.63163	2.04046	4.11378	-0.647002	-1.56591	0.196443	8.99271	9.6519	7.62406	3.33344	4.6897	7.63163	7.37974	6.58951	7.8069	5.83677	4.7602	1.94047	10.5795	10.7375	10.4721	Homo sapiens NECAP endocytosis associated 1 (NECAP1), transcript variant 1, mRNA [NM_015509]
1137373	SP7	A_23_P317729	NM_152860	121340	GO:0003677(DNA binding)|GO:0005622(intracellular)|GO:0005634(nucleus)|GO:0006355(regulation of transcription, DNA-dependent)|GO:0008270(zinc ion binding)|GO:0046872(metal ion binding)	5.318	3.32569	2.37251	2.5653	-1.99231	-3.97872	-0.192799	-1.14298	0.301411	1.93636	1.94111	2.00421	6.73834	6.65034	2.5653	2.12482	2.62019	5.23206	3.50758	2.67568	2.2612	1.95207	1.97074	2.01525	Homo sapiens Sp7 transcription factor (SP7), transcript variant 2, mRNA [NM_152860]
1137374	CSRP2	A_23_P44724	NM_001321	1466	GO:0003674(molecular_function)|GO:0005634(nucleus)|GO:0007275(multicellular organismal development)|GO:0008270(zinc ion binding)|GO:0030154(cell differentiation)|GO:0045445(myoblast differentiation)|GO:0046872(metal ion binding)	8.43099	10.729	11.4896	14.0987	2.29799	4.91771	-2.6091	-6.10124	0.478818	12.6625	13.3616	13.5998	5.59246	5.60187	14.0987	11.9289	11.0502	9.20783	14.0475	14.3041	14.2245	7.72345	7.11353	8.16157	Homo sapiens cysteine and glycine-rich protein 2 (CSRP2), mRNA [NM_001321]
1137376	ENST00000397861	A_24_P583040	XM_001718395	339210	GO:0005576(extracellular region)	4.9662	1.99143	1.93261	7.56617	-2.97478	-7.86134	-5.63356	-49.6445	0.10445	2.65182	5.15299	4.99638	2.67769	4.65474	7.56617	1.8936	1.97163	2.10906	5.58232	8.82025	1.92045	5.8125	3.91952	5.85028	chromosome 17 open reading frame 67 [Source:HGNC Symbol;Acc:27900] [ENST00000397861]
1137377	CCDC74B	A_23_P381102	NM_207310	91409		7.79462	7.13976	9.7442	6.52483	-0.65486	-1.57446	3.21937	9.31377	0.823044	8.43414	9.11283	8.3983	9.40158	7.45745	6.52483	9.48045	10.0079	1.93089	5.88836	8.45827	8.40593	5.11311	6.446	4.43337	Homo sapiens coiled-coil domain containing 74B (CCDC74B), mRNA [NM_207310]
1137378	UBE2DNL	A_23_P367071	NR_024062	100131816	GO:0016881(acid-amino acid ligase activity)	5.02621	4.62183	4.58135	5.38385	-0.404381	-1.32352	-0.802499	-1.74412	0.627019	3.35893	3.31979	4.45147	5.93455	3.76022	5.38385	3.87872	5.28398	4.70278	5.3938	4.10164	4.74393	3.05149	3.04068	3.59399	Homo sapiens ubiquitin-conjugating enzyme E2D N-terminal like (pseudogene) (UBE2DNL), non-coding RNA [NR_024062]
1137379	ZMYM5	A_24_P321634	NM_001039650	9205	GO:0005634(nucleus)|GO:0008270(zinc ion binding)|GO:0046872(metal ion binding)	5.66758	4.77156	4.56359	2.78302	-0.896012	-1.86092	1.78057	3.43563	0.639118	7.46718	8.14912	7.26396	7.09005	7.12965	2.78302	6.30023	2.82695	5.18751	2.71517	3.89586	6.18443	8.12605	8.253	8.44879	Homo sapiens zinc finger, MYM-type 5 (ZMYM5), transcript variant 1, mRNA [NM_001039650]
1137381	CRYGB	A_23_P414842	NM_005210	1419	GO:0001654(eye development)|GO:0002088(lens development in camera-type eye)|GO:0005212(structural constituent of eye lens)|GO:0005575(cellular_component)|GO:0005634(nucleus)|GO:0005737(cytoplasm)|GO:0007601(visual perception)|GO:0070309(lens fiber cell morphogenesis)	5.81127	2.56401	2.87504	2.70529	-3.24725	-9.49556	0.169744	1.12486	0.119345	1.96166	1.94238	2.00615	7.73233	6.99618	2.70529	2.2112	3.53887	1.94197	2.65954	2.73702	2.3419	1.96831	1.92983	2.01525	Homo sapiens crystallin, gamma B (CRYGB), mRNA [NM_005210]
1137384	KIRREL2	A_23_P315451	NM_199180	84063	GO:0005886(plasma membrane)|GO:0007155(cell adhesion)|GO:0016020(membrane)|GO:0016021(integral to membrane)	5.1153	6.35147	5.44555	6.04423	1.23617	2.35572	-0.598687	-1.51434	0.297195	5.97753	6.49185	4.7697	4.38258	4.9191	6.04423	5.56895	5.32215	8.16332	7.13962	7.1251	7.9471	5.63024	5.52852	5.94606	Homo sapiens kin of IRRE like 2 (Drosophila) (KIRREL2), transcript variant 3, mRNA [NM_199180]
1137388	REL	A_23_P56938	NM_002908	5966	GO:0001816(cytokine production)|GO:0003677(DNA binding)|GO:0003700(sequence-specific DNA binding transcription factor activity)|GO:0005515(protein binding)|GO:0005634(nucleus)|GO:0006351(transcription, DNA-dependent)|GO:0043123(positive regulation of I-kappaB kinase/NF-kappaB cascade)|GO:0045084(positive regulation of interleukin-12 biosynthetic process)|GO:0045893(positive regulation of transcri…	4.4455	5.15498	6.17139	1.94823	0.709487	1.63522	4.22317	18.6767	0.785598	6.94705	6.57463	5.69138	8.60058	2.78768	1.94823	7.44542	4.89737	3.12216	2.00981	1.95673	1.9057	5.08197	5.1856	4.40094	Homo sapiens v-rel reticuloendotheliosis viral oncogene homolog (avian) (REL), mRNA [NM_002908]
1137390	NUDC	A_23_P74653	NM_006600	10726	GO:0000087(M phase of mitotic cell cycle)|GO:0000236(mitotic prometaphase)|GO:0000278(mitotic cell cycle)|GO:0000910(cytokinesis)|GO:0005515(protein binding)|GO:0005634(nucleus)|GO:0005654(nucleoplasm)|GO:0005737(cytoplasm)|GO:0005794(Golgi apparatus)|GO:0005829(cytosol)|GO:0005856(cytoskeleton)|GO:0005874(microtubule)|GO:0007097(nuclear migration)|GO:0007275(multicellular organismal development)…	11.6542	13.0691	14.7616	13.5399	1.41494	2.66648	1.22162	2.33209	0.50911	14.2496	13.5362	14.7133	10.2831	11.1394	13.5399	14.8742	14.649	9.68419	15.447	15.2058	15.0536	13.5418	14.0254	13.7492	Homo sapiens nuclear distribution gene C homolog (A. nidulans) (NUDC), mRNA [NM_006600]
1137394	NDUFS5	A_23_P10463	NM_004552	4725	GO:0005739(mitochondrion)|GO:0005743(mitochondrial inner membrane)|GO:0005747(mitochondrial respiratory chain complex I)|GO:0006120(mitochondrial electron transport, NADH to ubiquinone)|GO:0006810(transport)|GO:0008137(NADH dehydrogenase (ubiquinone) activity)|GO:0016020(membrane)|GO:0022904(respiratory electron transport chain)|GO:0032981(mitochondrial respiratory chain complex I assembly)|GO:00…	10.6205	10.5202	11.4128	12.2092	-0.10036	-1.07204	-0.796374	-1.73673	0.942623	10.6648	10.8257	12.8505	9.45675	10.1956	12.2092	10.5582	12.2674	8.73485	11.5301	12.9147	11.9564	10.941	10.1769	10.9836	Homo sapiens NADH dehydrogenase (ubiquinone) Fe-S protein 5, 15kDa (NADH-coenzyme Q reductase) (NDUFS5), nuclear gene encoding mitochondrial protein, transcript variant 1, mRNA [NM_004552]
1137395	FLJ22795	A_23_P398275	NR_027001	388152		10.7748	12.6045	13.1685	12.4245	1.82974	3.55474	0.744021	1.67484	0.159641	10.1912	10.2913	11.5401	9.5953	10.3045	12.4245	12.6639	13.6731	11.4765	13.4343	13.279	12.5356	8.39526	8.89809	8.81968	Homo sapiens hypothetical LOC388152 (LOC388152), non-coding RNA [NR_027001]
1137397	TFCP2	A_23_P347528	NM_005653	7024	GO:0003677(DNA binding)|GO:0003700(sequence-specific DNA binding transcription factor activity)|GO:0005515(protein binding)|GO:0005575(cellular_component)|GO:0005634(nucleus)|GO:0006351(transcription, DNA-dependent)|GO:0006357(regulation of transcription from RNA polymerase II promoter)	7.01147	9.14946	9.78425	9.42594	2.13799	4.40147	0.358314	1.28193	0.4105	9.56007	10.2823	9.73369	2.64955	8.95893	9.42594	8.92742	10.6411	7.87987	10.0074	9.94116	9.04223	11.0196	10.7742	10.6713	Homo sapiens transcription factor CP2 (TFCP2), transcript variant 1, mRNA [NM_005653]
1137398	TCTE1	A_32_P203099	NM_182539	202500		10.0985	9.93877	9.16496	8.18284	-0.159778	-1.11712	0.982117	1.97536	0.91176	7.66266	7.52976	7.72545	11.4007	10.7121	8.18284	10.0779	8.25202	11.4864	9.20498	9.23607	8.96181	7.75841	7.93243	7.93103	Homo sapiens t-complex-associated-testis-expressed 1 (TCTE1), mRNA [NM_182539]
1137400	ACAT1	A_24_P203678	NM_000019	38	GO:0001889(liver development)|GO:0003985(acetyl-CoA C-acetyltransferase activity)|GO:0005515(protein binding)|GO:0005739(mitochondrion)|GO:0005759(mitochondrial matrix)|GO:0007420(brain development)|GO:0008415(acyltransferase activity)|GO:0009083(branched chain family amino acid catabolic process)|GO:0009725(response to hormone stimulus)|GO:0014070(response to organic cyclic compound)|GO:0016740(…	7.04204	5.30249	6.45983	7.88932	-1.73954	-3.33929	-1.4295	-2.69353	0.546514	9.48208	10.6063	9.8453	3.37922	9.85757	7.88932	8.89332	4.02633	2.98783	4.25038	1.98068	8.67761	12.2029	11.7148	12.0621	Homo sapiens acetyl-CoA acetyltransferase 1 (ACAT1), nuclear gene encoding mitochondrial protein, mRNA [NM_000019]
1137401	WFDC3	A_23_P120435	NM_080614	140686	GO:0004867(serine-type endopeptidase inhibitor activity)|GO:0005576(extracellular region)|GO:0030414(peptidase inhibitor activity)	10.809	11.0665	10.8996	11.0428	0.257526	1.19543	-0.143174	-1.10433	0.345994	10.3025	8.91055	10.9969	10.6741	10.7102	11.0428	11.1228	10.6765	11.4004	10.3655	9.3269	10.0209	9.60266	9.59235	8.96763	Homo sapiens WAP four-disulfide core domain 3 (WFDC3), mRNA [NM_080614]
1137403	LOC100169752	A_32_P120127	NR_023362	100169752		1.9813	1.81134	1.80805	1.81299	-0.16996	-1.12503	-0.00493809	-1.00343	0.135885	1.78102	1.78438	1.78965	2.12608	2.00482	1.81299	1.80533	1.81077	1.81791	1.80731	1.81307	1.836	1.77716	1.77374	1.78998	Homo sapiens hypothetical LOC100169752 (LOC100169752), non-coding RNA [NR_023362]
1137405	FERMT3	A_23_P64044	NM_178443	83706	GO:0002102(podosome)|GO:0005178(integrin binding)|GO:0005515(protein binding)|GO:0007155(cell adhesion)|GO:0007159(leukocyte cell-cell adhesion)|GO:0030054(cell junction)|GO:0033622(integrin activation)|GO:0033632(regulation of cell-cell adhesion mediated by integrin)|GO:0042995(cell projection)|GO:0070527(platelet aggregation)	11.3926	9.64864	9.03156	11.4004	-1.744	-3.34962	-2.36881	-5.16517	0.0777919	9.15322	8.80894	8.95726	11.0984	11.6791	11.4004	9.67471	8.3884	10.8828	12.0944	10.6461	10.0208	8.49974	9.63946	9.23369	Homo sapiens fermitin family member 3 (FERMT3), transcript variant URP2LF, mRNA [NM_178443]
1137406	POLR3F	A_23_P166122	NM_006466	10621	GO:0003677(DNA binding)|GO:0003899(DNA-directed RNA polymerase activity)|GO:0005515(protein binding)|GO:0005634(nucleus)|GO:0005654(nucleoplasm)|GO:0005666(DNA-directed RNA polymerase III complex)|GO:0006351(transcription, DNA-dependent)|GO:0006359(regulation of transcription from RNA polymerase III promoter)|GO:0006383(transcription from RNA polymerase III promoter)|GO:0006385(transcription elon…	6.24486	8.02579	7.40666	7.52289	1.78093	3.43648	-0.116228	-1.0839	0.152727	7.28679	8.3806	7.73566	6.39217	4.81953	7.52289	7.1441	7.66922	9.26407	8.89851	3.48505	7.27748	7.67228	8.04075	8.1564	Homo sapiens polymerase (RNA) III (DNA directed) polypeptide F, 39 kDa (POLR3F), mRNA [NM_006466]
1137409	LOC349196	A_32_P846696	NR_027000	349196		4.42064	7.19696	9.33799	2.49459	2.77633	6.85105	6.8434	114.833	0.376317	9.08871	8.09845	6.47515	5.4657	5.30162	2.49459	6.72175	11.9542	2.91491	8.28361	8.64214	7.58405	10.2849	9.08618	9.88173	Homo sapiens hypothetical LOC349196 (LOC349196), non-coding RNA [NR_027000]
1137411	QTRT1	A_24_P96234	NM_031209	81890	GO:0005634(nucleus)|GO:0005737(cytoplasm)|GO:0005739(mitochondrion)|GO:0005840(ribosome)|GO:0006400(tRNA modification)|GO:0008479(queuine tRNA-ribosyltransferase activity)|GO:0008616(queuosine biosynthetic process)|GO:0016757(transferase activity, transferring glycosyl groups)|GO:0046872(metal ion binding)	8.36489	10.2774	12.5608	11.1476	1.91246	3.7645	1.41315	2.66319	0.522346	11.9743	11.3927	10.8837	7.7788	6.16823	11.1476	13.0867	12.0349	5.71045	13.4746	12.9126	13.1138	11.2424	12.0858	11.1841	Homo sapiens queuine tRNA-ribosyltransferase 1 (QTRT1), mRNA [NM_031209]
1137412	AOC3	A_23_P426305	NM_003734	8639	GO:0005507(copper ion binding)|GO:0005886(plasma membrane)|GO:0006954(inflammatory response)|GO:0007155(cell adhesion)|GO:0008131(primary amine oxidase activity)|GO:0009308(amine metabolic process)|GO:0009986(cell surface)|GO:0016021(integral to membrane)|GO:0016491(oxidoreductase activity)|GO:0042803(protein homodimerization activity)|GO:0046872(metal ion binding)|GO:0048038(quinone binding)|GO:…	7.69374	7.78697	6.52582	5.57593	0.0932271	1.06675	0.949886	1.93172	0.958761	5.73656	6.03613	4.59823	9.42677	8.07852	5.57593	6.37233	6.6793	10.3093	5.59289	5.04875	6.70807	3.67421	2.99333	2.74099	Homo sapiens amine oxidase, copper containing 3 (vascular adhesion protein 1) (AOC3), mRNA [NM_003734]
1137413	LOC440419	A_24_P838947	NR_033892	440419		11.2413	10.4839	10.0923	9.28183	-0.757425	-1.69047	0.810442	1.75375	0.515225	10.6335	9.60352	8.82036	12.394	12.0481	9.28183	9.96748	10.2171	11.2672	10.1781	9.15388	9.7345	8.46296	8.81076	8.49811	Homo sapiens TBC1 domain family, member 3H pseudogene (LOC440419), non-coding RNA [NR_033892]
1137414	C1orf74	A_23_P12147	NM_152485	148304		7.70063	4.21459	4.07121	9.57022	-3.48605	-11.2048	-5.49902	-45.224	0.0990055	5.09094	5.56677	3.07229	8.09138	5.44029	9.57022	5.94606	2.19636	4.50134	3.45271	2.99854	4.01922	3.781	4.57803	4.83464	Homo sapiens chromosome 1 open reading frame 74 (C1orf74), mRNA [NM_152485]
1137416	CCDC89	A_24_P192988	NM_152723	220388	GO:0005634(nucleus)|GO:0005737(cytoplasm)	6.11611	4.82471	4.15222	3.85131	-1.29141	-2.44767	0.300908	1.23192	0.414741	6.52332	6.66382	7.30925	7.85104	6.64599	3.85131	3.45393	4.85051	6.16968	5.29795	6.28985	6.03842	5.04895	4.40321	5.9584	Homo sapiens coiled-coil domain containing 89 (CCDC89), mRNA [NM_152723]
1137418	CIB4	A_23_P56913	NM_001029881	130106	GO:0005509(calcium ion binding)	3.68317	5.70611	4.87988	5.4161	2.02294	4.0641	-0.536226	-1.45017	0.221935	3.74046	3.928	5.43388	1.96444	3.66898	5.4161	3.9569	5.80285	7.35857	6.4437	5.20045	5.13045	4.24772	3.63442	3.39266	Homo sapiens calcium and integrin binding family member 4 (CIB4), mRNA [NM_001029881]
1137419	TMEM167B	A_32_P73217	NM_020141	56900	GO:0000139(Golgi membrane)|GO:0005794(Golgi apparatus)|GO:0016020(membrane)|GO:0016021(integral to membrane)	8.60874	8.48127	10.2744	10.4237	-0.127467	-1.09237	-0.149313	-1.10904	0.955205	10.7883	10.0551	10.2823	8.93602	6.4665	10.4237	10.2209	10.3278	4.89507	9.47202	8.92168	8.62399	9.20338	9.1559	9.61346	Homo sapiens transmembrane protein 167B (TMEM167B), mRNA [NM_020141]
1137422	MRPL37	A_23_P135474	NM_016491	51253	GO:0003735(structural constituent of ribosome)|GO:0005739(mitochondrion)|GO:0005761(mitochondrial ribosome)|GO:0005840(ribosome)|GO:0006412(translation)	11.119	13.5531	12.8497	12.7686	2.43402	5.40396	0.0811195	1.05784	0.0967552	10.7876	10.6481	13.5696	9.85779	10.7307	12.7686	12.5501	13.1493	14.9597	13.3198	12.8949	12.4296	10.5883	10.7287	10.4788	Homo sapiens mitochondrial ribosomal protein L37 (MRPL37), nuclear gene encoding mitochondrial protein, mRNA [NM_016491]
1137424	BTNL9	A_23_P81280	NM_152547	153579	GO:0016020(membrane)|GO:0016021(integral to membrane)	8.37009	6.67089	6.31678	6.49071	-1.6992	-3.24721	-0.173935	-1.12813	0.189225	5.24274	4.63167	5.46309	9.44335	9.1762	6.49071	5.66406	6.96949	7.3791	8.32979	5.92667	5.84396	4.65047	5.27396	4.42571	Homo sapiens butyrophilin-like 9 (BTNL9), mRNA [NM_152547]
1137425	C9orf71	A_24_P132633	NM_153237	169693	GO:0016020(membrane)|GO:0016021(integral to membrane)	4.6635	7.44048	6.78308	6.46978	2.77698	6.85414	0.313303	1.24255	0.0696371	4.74019	4.25575	5.18669	3.79023	3.7305	6.46978	6.50688	7.05928	8.75527	7.42603	7.34975	7.08913	6.18948	6.73192	5.48923	Homo sapiens chromosome 9 open reading frame 71 (C9orf71), mRNA [NM_153237]
1137426	OSGIN2	A_23_P82859	NM_004337	734	GO:0003674(molecular_function)|GO:0005575(cellular_component)|GO:0007126(meiosis)|GO:0007281(germ cell development)	8.18577	7.76667	8.6712	8.54062	-0.419103	-1.3371	0.130584	1.09474	0.677401	6.72739	8.32132	5.5768	7.73619	8.28051	8.54062	8.72949	8.61292	5.95761	6.7698	4.35973	5.53698	7.36254	6.92809	6.74972	Homo sapiens oxidative stress induced growth inhibitor family member 2 (OSGIN2), transcript variant 2, mRNA [NM_004337]
1137427	PBX1	A_24_P173823	NM_002585	5087	GO:0001655(urogenital system development)|GO:0001658(branching involved in ureteric bud morphogenesis)|GO:0003677(DNA binding)|GO:0003700(sequence-specific DNA binding transcription factor activity)|GO:0005515(protein binding)|GO:0005634(nucleus)|GO:0005667(transcription factor complex)|GO:0005730(nucleolus)|GO:0005737(cytoplasm)|GO:0006351(transcription, DNA-dependent)|GO:0006355(regulation of t…	4.03315	5.81196	7.60184	6.25601	1.77881	3.43144	1.34583	2.54176	0.449893	5.49522	6.64535	6.55264	3.35242	2.49101	6.25601	7.84856	7.35512	2.2322	8.88168	9.80862	7.49447	3.31979	1.93625	1.95207	Homo sapiens pre-B-cell leukemia homeobox 1 (PBX1), transcript variant 1, mRNA [NM_002585]
1137428	ZBED4	A_23_P155147	NM_014838	9889	GO:0003677(DNA binding)|GO:0005634(nucleus)|GO:0005737(cytoplasm)|GO:0046872(metal ion binding)|GO:0046983(protein dimerization activity)	8.53031	7.22807	9.03226	8.42758	-1.30223	-2.46611	0.604675	1.52064	0.615186	8.08041	8.2668	8.21753	5.8807	11.2826	8.42758	8.70556	9.35896	3.61971	9.30218	8.5013	8.8461	7.7351	7.16949	8.19614	Homo sapiens zinc finger, BED-type containing 4 (ZBED4), mRNA [NM_014838]
1137429	SEDLP	A_23_P16032	NR_002166	10597		8.7137	7.46106	7.51441	11.1048	-1.25264	-2.38277	-3.59042	-12.0455	0.559337	10.0331	12.2902	10.9601	9.74552	5.29075	11.1048	9.0568	5.97202	7.35436	6.62133	6.80061	6.46963	12.179	10.5129	11.755	Homo sapiens trafficking protein particle complex 2 pseudogene 1 (TRAPPC2P1), non-coding RNA [NR_002166]
1137430	HGSNAT	A_24_P16378	NM_152419	138050	GO:0005765(lysosomal membrane)|GO:0007041(lysosomal transport)|GO:0008415(acyltransferase activity)|GO:0015019(heparan-alpha-glucosaminide N-acetyltransferase activity)|GO:0016020(membrane)|GO:0016021(integral to membrane)|GO:0016740(transferase activity)|GO:0051259(protein oligomerization)	5.26948	4.61445	4.81489	3.07699	-0.655028	-1.57465	1.7379	3.3355	0.70536	8.40287	9.55915	8.88711	6.54864	6.18282	3.07699	6.82496	2.80482	4.21357	2.95604	3.85823	2.91445	9.92724	9.92724	9.67325	Homo sapiens heparan-alpha-glucosaminide N-acetyltransferase (HGSNAT), mRNA [NM_152419]
1137432	C11orf16	A_23_P13486	NM_020643	56673		6.28045	7.27708	7.80101	2.88157	0.996624	1.99533	4.91944	30.2621	0.609242	1.98532	2.54604	2.02357	7.55176	8.40804	2.88157	7.58605	8.01596	6.22921	2.56896	3.11028	2.49224	1.9944	2.00317	2.0475	Homo sapiens chromosome 11 open reading frame 16 (C11orf16), mRNA [NM_020643]
1137433	KIAA0329	A_32_P355396	NM_014844	9895	GO:0005515(protein binding)	4.8635	4.65814	5.26474	8.24074	-0.205361	-1.15297	-2.97601	-7.86805	0.942954	8.49281	8.39247	8.69835	4.1638	2.18596	8.24074	8.60838	1.92109	3.44495	10.1133	8.56861	7.52866	6.65918	7.59061	6.33514	Homo sapiens tectonin beta-propeller repeat containing 2 (TECPR2), transcript variant 1, mRNA [NM_014844]
1137434	MRPS23	A_23_P106998	NM_016070	51649	GO:0003735(structural constituent of ribosome)|GO:0005739(mitochondrion)|GO:0005840(ribosome)|GO:0006412(translation)|GO:0031965(nuclear membrane)|GO:0045111(intermediate filament cytoskeleton)	9.54497	8.30226	9.05938	11.0972	-1.24271	-2.36642	-2.0378	-4.10619	0.318565	10.3642	12.7577	11.1595	8.601	8.93673	11.0972	8.91448	9.20428	6.78801	7.54033	10.9591	10.0877	11.869	9.90893	11.2079	Homo sapiens mitochondrial ribosomal protein S23 (MRPS23), nuclear gene encoding mitochondrial protein, mRNA [NM_016070]
1137435	C12orf10	A_23_P116797	NM_021640	60314	GO:0003674(molecular_function)|GO:0005575(cellular_component)|GO:0005634(nucleus)|GO:0005739(mitochondrion)|GO:0043473(pigmentation)	10.5591	12.6715	14.006	13.3819	2.11236	4.32398	0.624077	1.54122	0.352544	12.413	11.5976	13.0763	8.2616	10.0339	13.3819	13.8882	14.1237	10.0025	13.7356	13.7568	13.4406	11.1677	11.4412	11.2167	Homo sapiens chromosome 12 open reading frame 10 (C12orf10), mRNA [NM_021640]
1137436	HMCN1	A_23_P148990	NM_031935	83872	GO:0005509(calcium ion binding)|GO:0005576(extracellular region)|GO:0005604(basement membrane)|GO:0005938(cell cortex)|GO:0007601(visual perception)|GO:0030054(cell junction)|GO:0050896(response to stimulus)	4.65447	6.88542	7.02331	6.14156	2.23095	4.69444	0.881748	1.84261	0.0907342	8.05607	9.64444	8.54494	4.38258	3.43926	6.14156	5.97693	8.06968	6.60965	6.45085	5.97133	5.29934	4.2603	5.07843	3.79552	Homo sapiens hemicentin 1 (HMCN1), mRNA [NM_031935]
1137437	BRCC3	A_23_P217659	NM_001018055	79184	GO:0000151(ubiquitin ligase complex)|GO:0000152(nuclear ubiquitin ligase complex)|GO:0004221(ubiquitin thiolesterase activity)|GO:0004843(ubiquitin-specific protease activity)|GO:0005515(protein binding)|GO:0005634(nucleus)|GO:0006302(double-strand break repair)|GO:0006974(response to DNA damage stimulus)|GO:0008233(peptidase activity)|GO:0008237(metallopeptidase activity)|GO:0010165(response to …	9.69814	11.2458	12.5346	12.916	1.54762	2.92334	-0.381448	-1.30265	0.52941	12.2711	12.4559	12.6743	9.37566	6.80272	12.916	11.648	13.4212	8.66808	11.6321	13.2322	12.8456	13.0511	13.2819	13.3498	Homo sapiens BRCA1/BRCA2-containing complex, subunit 3 (BRCC3), transcript variant 2, mRNA [NM_001018055]
1137442	C8orf30A	A_23_P61268	NM_016458	51236	GO:0003674(molecular_function)|GO:0005488(binding)|GO:0005575(cellular_component)|GO:0008150(biological_process)	9.49673	9.79489	10.51	10.8212	0.298159	1.22957	-0.3112	-1.24074	0.807096	6.81651	7.93902	10.6849	9.8556	7.81337	10.8212	10.6753	10.3448	8.36464	12.0281	10.4792	11.4532	8.18589	7.58486	7.73281	Homo sapiens family with sequence similarity 203, member A (FAM203A), mRNA [NM_016458]
1137443	TMEM179B	A_24_P161959	NM_199337	374395	GO:0016020(membrane)|GO:0016021(integral to membrane)	4.39586	8.71393	10.006	9.79024	4.31807	19.9466	0.215762	1.16132	0.224928	10.8545	9.9957	11.2808	1.81738	1.57995	9.79024	10.6079	9.40408	6.12978	9.03417	8.23641	9.77589	9.73879	10.1376	9.41931	Homo sapiens transmembrane protein 179B (TMEM179B), mRNA [NM_199337]
1137449	MUC4	A_24_P239176	NM_018406	4585	GO:0005176(ErbB-2 class receptor binding)|GO:0005201(extracellular matrix structural constituent)|GO:0005576(extracellular region)|GO:0005578(proteinaceous extracellular matrix)|GO:0005886(plasma membrane)|GO:0005887(integral to plasma membrane)|GO:0007155(cell adhesion)|GO:0007160(cell-matrix adhesion)|GO:0008150(biological_process)|GO:0016020(membrane)|GO:0030197(extracellular matrix constituen…	12.0242	14.2171	15.3858	10.7688	2.19287	4.57215	4.61699	24.5387	0.184093	10.1778	9.62965	11.0587	12.1191	13.1846	10.7688	15.6027	15.1689	11.8796	14.0055	13.5337	13.2124	10.1235	10.1262	9.8888	Homo sapiens mucin 4, cell surface associated (MUC4), transcript variant 1, mRNA [NM_018406]
1137451	UNQ6975	A_24_P929565	NR_033831	400952	GO:0005576(extracellular region)	3.48713	1.97216	1.96186	1.93701	-1.51496	-2.85792	0.0248548	1.01738	0.272608	1.85268	1.86072	1.87495	2.69504	5.82934	1.93701	1.90149	2.02223	1.99277	1.91092	1.95899	4.87396	5.25428	3.48505	4.86988	Homo sapiens putative uncharacterized protein UNQ6975/PRO21958 (UNQ6975), non-coding RNA [NR_033831]
1137452	ATIC	A_23_P68087	NM_004044	471	GO:0003937(IMP cyclohydrolase activity)|GO:0004643(phosphoribosylaminoimidazolecarboxamide formyltransferase activity)|GO:0005515(protein binding)|GO:0005739(mitochondrion)|GO:0005829(cytosol)|GO:0006139(nucleobase, nucleoside, nucleotide and nucleic acid metabolic process)|GO:0006144(purine base metabolic process)|GO:0006164(purine nucleotide biosynthetic process)|GO:0006188(IMP biosynthetic pro…	8.92302	10.4761	11.8336	13.4354	1.55309	2.93446	-1.60177	-3.03516	0.609032	11.8519	12.014	13.5522	8.14991	5.18372	13.4354	12.5886	11.0787	7.76104	13.7598	13.3205	13.7736	12.4111	11.8558	12.3992	Homo sapiens 5-aminoimidazole-4-carboxamide ribonucleotide formyltransferase/IMP cyclohydrolase (ATIC), mRNA [NM_004044]
1137453	RPL39	A_23_P34018	NM_001000	6170	GO:0003723(RNA binding)|GO:0003735(structural constituent of ribosome)|GO:0005622(intracellular)|GO:0005829(cytosol)|GO:0005840(ribosome)|GO:0006412(translation)|GO:0006414(translational elongation)|GO:0006415(translational termination)|GO:0010467(gene expression)|GO:0016032(viral reproduction)|GO:0019058(viral infectious cycle)|GO:0019083(viral transcription)|GO:0022625(cytosolic large ribosomal…	9.28577	12.509	15.4062	15.4854	3.22322	9.33869	-0.0792208	-1.05645	0.504202	15.0271	15.5236	15.7322	4.18623	8.18565	15.4854	15.3591	15.4533	6.71456	15.7492	15.648	15.3202	15.5464	15.4554	15.4454	Homo sapiens ribosomal protein L39 (RPL39), mRNA [NM_001000]
1137455	C10orf93	A_23_P311713	NM_173572	255352		5.01238	3.52177	3.22084	2.32588	-1.49061	-2.81008	0.894961	1.85956	0.509011	3.65852	1.92934	1.99747	8.98077	3.7305	2.32588	2.85726	3.58441	4.12364	2.43789	3.71841	2.38397	2.26457	2.72541	1.9735	Homo sapiens chromosome 10 open reading frame 93 (C10orf93), mRNA [NM_173572]
1137461	C11orf45	A_23_P420293	NM_145013	219833	GO:0005576(extracellular region)	4.67401	2.77017	2.20917	2.58645	-1.90384	-3.74208	-0.377284	-1.29889	0.203699	3.46473	2.3921	2.02733	6.42664	5.00893	2.58645	2.1332	2.28514	3.89217	4.18895	2.65986	2.69651	3.88104	4.07427	4.35797	Homo sapiens chromosome 11 open reading frame 45 (C11orf45), mRNA [NM_145013]
1137462	ADO	A_23_P202345	NM_032804	84890	GO:0005739(mitochondrion)|GO:0016491(oxidoreductase activity)|GO:0046872(metal ion binding)|GO:0047800(cysteamine dioxygenase activity)	7.02408	5.54024	6.97936	8.45899	-1.48384	-2.79693	-1.47962	-2.78876	0.451674	8.46255	8.23779	8.84824	5.04253	7.57072	8.45899	7.38319	6.57554	2.66198	3.18274	8.68619	9.50848	7.97278	7.85262	8.16608	Homo sapiens 2-aminoethanethiol (cysteamine) dioxygenase (ADO), mRNA [NM_032804]
1137465	ZNF493	A_32_P109036	NM_001076678	284443	GO:0003677(DNA binding)|GO:0005622(intracellular)|GO:0005634(nucleus)|GO:0006355(regulation of transcription, DNA-dependent)|GO:0008270(zinc ion binding)|GO:0046872(metal ion binding)	6.77392	8.64001	8.14786	5.32453	1.86609	3.64543	2.82334	7.07797	0.18147	5.75932	7.05061	5.17206	7.18603	7.81119	5.32453	6.88209	9.41363	9.6243	7.65683	3.55022	5.05162	6.54771	5.49138	6.52107	Homo sapiens zinc finger protein 493 (ZNF493), transcript variant 3, mRNA [NM_001076678]
1137466	LOC644489	A_32_P114726				5.7117	3.8505	2.8022	3.28701	-1.86119	-3.63308	-0.484811	-1.3994	0.312379	2.12555	2.00349	2.28297	7.12034	6.72773	3.28701	2.59012	3.01428	5.9471	3.29091	3.40402	3.01965	2.01096	2.014	2.30387	Unknown
1137470	C6orf115	A_32_P160972	NM_021243	58527		7.65325	8.1117	10.0313	9.87528	0.458456	1.37407	0.155993	1.11419	0.871371	10.1691	9.66566	10.4841	4.05009	9.03437	9.87528	10.4846	9.57792	4.27257	11.9623	11.9532	11.5366	9.32328	9.21852	9.50662	Homo sapiens chromosome 6 open reading frame 115 (C6orf115), mRNA [NM_021243]
1137472	LEMD2	A_24_P305960	NM_181336	221496	GO:0005634(nucleus)|GO:0005637(nuclear inner membrane)|GO:0005639(integral to nuclear inner membrane)|GO:0016020(membrane)|GO:0016021(integral to membrane)|GO:0031965(nuclear membrane)	8.35273	9.47486	11.3289	10.5901	1.12213	2.17668	0.738824	1.66881	0.637891	9.29796	9.48649	10.1047	7.86141	6.60668	10.5901	10.9405	11.7174	5.76674	8.547	10.8235		7.3412	7.77858	7.54979	Homo sapiens LEM domain containing 2 (LEMD2), transcript variant 1, mRNA [NM_181336]
1137473	THC2681673	A_24_P760960	NR_026749	391037	GO:0016020(membrane)|GO:0016021(integral to membrane)	5.85215	4.71471	3.34734	3.69986	-1.13744	-2.19991	-0.352523	-1.27679	0.576909	2.45162	2.16932	1.91762	6.2436	7.61298	3.69986	4.34676	2.34792	7.44944	2.0782	3.97176	2.01082	1.90977	1.90854	5.09786	Homo sapiens Skint-like, pseudogene (SKINTL), non-coding RNA [NR_026749]
1137474	FAM162B	A_23_P145054	NM_001085480	221303	GO:0016020(membrane)|GO:0016021(integral to membrane)	6.10097	3.70548	2.69303	3.04154	-2.39549	-5.26156	-0.348515	-1.27325	0.263807	1.99491	1.98068	2.08192	7.78922	7.47214	3.04154	2.40321	2.98284	5.73039	3.11257	5.00277	2.52805	2.03263	2.20358	2.20817	Homo sapiens family with sequence similarity 162, member B (FAM162B), mRNA [NM_001085480]
1137475	ADSSL1	A_23_P76823	NM_199165	122622	GO:0000166(nucleotide binding)|GO:0000287(magnesium ion binding)|GO:0002376(immune system process)|GO:0004019(adenylosuccinate synthase activity)|GO:0005525(GTP binding)|GO:0005737(cytoplasm)|GO:0005829(cytosol)|GO:0006144(purine base metabolic process)|GO:0006164(purine nucleotide biosynthetic process)|GO:0006167(AMP biosynthetic process)|GO:0009168(purine ribonucleoside monophosphate biosynthet…	11.9577	9.94269	9.30702	10.8273	-2.01498	-4.04175	-1.52026	-2.86844	0.218575	8.24043	9.99217	7.57726	12.1936	12.8521	10.8273	11.1646	7.44944	11.214	8.33199	7.19864	6.41805	9.21801	8.922	9.71203	Homo sapiens adenylosuccinate synthase like 1 (ADSSL1), transcript variant 1, mRNA [NM_199165]
1137476	CORO1C	A_24_P81947	NM_014325	23603	GO:0006909(phagocytosis)|GO:0007165(signal transduction)|GO:0015629(actin cytoskeleton)|GO:0030036(actin cytoskeleton organization)|GO:0051015(actin filament binding)	5.48674	8.46814	11.8093	12.6138	2.9814	7.89752	-0.804449	-1.74648	0.574656	12.7068	13.0111	12.3601	1.84161	2.00482	12.6138	11.7179	11.9008	1.78576	10.8342	11.7232	11.3134	13.515	13.6091	13.6269	Homo sapiens coronin, actin binding protein, 1C (CORO1C), transcript variant 1, mRNA [NM_014325]
1137481	IMP5	A_32_P142779	NM_175882	162540	GO:0004190(aspartic-type endopeptidase activity)|GO:0008233(peptidase activity)|GO:0016020(membrane)|GO:0016021(integral to membrane)	8.33752	6.93524	5.7003	6.17997	-1.40228	-2.6432	-0.479669	-1.39442	0.449778	4.65732	5.23461	5.3078	8.95893	9.87368	6.17997	5.31477	6.08584	9.40512	6.88836	5.33746	5.52319	5.17393	5.61943	4.8811	Homo sapiens intramembrane protease 5 (IMP5), mRNA [NM_175882]
1137487	RPS6KA5	A_23_P37375	NM_004755	9252	GO:0000166(nucleotide binding)|GO:0000287(magnesium ion binding)|GO:0002224(toll-like receptor signaling pathway)|GO:0002755(MyD88-dependent toll-like receptor signaling pathway)|GO:0002756(MyD88-independent toll-like receptor signaling pathway)|GO:0004672(protein kinase activity)|GO:0004674(protein serine/threonine kinase activity)|GO:0005515(protein binding)|GO:0005524(ATP binding)|GO:0005634(n…	8.29756	6.9272	6.25589	10.161	-1.37036	-2.58536	-3.90514	-14.9818	0.481831	4.81679	6.75326	4.06823	5.6762	9.05546	10.161	7.86178	4.65	8.26983	5.34828	7.48951	4.59469	5.14718	5.51122	4.48193	Homo sapiens ribosomal protein S6 kinase, 90kDa, polypeptide 5 (RPS6KA5), transcript variant 1, mRNA [NM_004755]
1137488	MAPRE1	A_24_P220058	NM_012325	22919	GO:0000086(G2/M transition of mitotic cell cycle)|GO:0000087(M phase of mitotic cell cycle)|GO:0000236(mitotic prometaphase)|GO:0000278(mitotic cell cycle)|GO:0005515(protein binding)|GO:0005737(cytoplasm)|GO:0005794(Golgi apparatus)|GO:0005813(centrosome)|GO:0005819(spindle)|GO:0005829(cytosol)|GO:0005856(cytoskeleton)|GO:0005874(microtubule)|GO:0005881(cytoplasmic microtubule)|GO:0008022(protei…	7.02804	8.81009	11.3796	12.0192	1.78206	3.43916	-0.63959	-1.55789	0.646225	10.7786	11.0102	11.1218	5.06473	4.00019	12.0192	11.5461	11.2131	3.67108	12.0697	12.3582	10.9932	9.85356	9.90091	10.0204	Homo sapiens microtubule-associated protein, RP/EB family, member 1 (MAPRE1), mRNA [NM_012325]
1137493	NXPH3	A_24_P150931	NM_007225	11248	GO:0003674(molecular_function)|GO:0005102(receptor binding)|GO:0005515(protein binding)|GO:0005576(extracellular region)|GO:0007218(neuropeptide signaling pathway)	7.65132	9.27931	7.17271	10.6282	1.62799	3.09082	-3.45546	-10.9698	0.591252	4.90775	7.1699	7.09426	4.86835	7.45745	10.6282	8.50204	5.84338	13.4925	8.19002	8.65124	8.69965	4.6868	6.17326	3.99699	Homo sapiens neurexophilin 3 (NXPH3), mRNA [NM_007225]
1137495	ATG10	A_24_P370471	NM_031482	83734	GO:0005515(protein binding)|GO:0005622(intracellular)|GO:0005737(cytoplasm)|GO:0006497(protein lipidation)|GO:0006914(autophagy)|GO:0015031(protein transport)|GO:0016874(ligase activity)|GO:0019777(Atg12 ligase activity)|GO:0031401(positive regulation of protein modification process)|GO:0032446(protein modification by small protein conjugation)|GO:0034263(autophagy in response to ER overload)	6.63773	4.80772	4.59382	4.71456	-1.83001	-3.5554	-0.120747	-1.0873	0.257007	7.70044	9.10541	6.79201	7.54864	7.64999	4.71456	6.28015	2.90749	5.23552	9.96373	3.06442	9.68555	8.99625	8.09643	8.67629	Homo sapiens ATG10 autophagy related 10 homolog (S. cerevisiae) (ATG10), transcript variant 2, mRNA [NM_031482]
1137496	APOBEC3A	A_32_P9543	NM_145699	200315	GO:0003674(molecular_function)|GO:0005575(cellular_component)|GO:0008150(biological_process)|GO:0008270(zinc ion binding)|GO:0016787(hydrolase activity)|GO:0016814(hydrolase activity, acting on carbon-nitrogen (but not peptide) bonds, in cyclic amidines)|GO:0046872(metal ion binding)	3.14239	2.46004	1.90647	1.91046	-0.682356	-1.60476	-0.00399026	-1.00277	0.503832	1.82965	1.82973	1.85316	3.02579	4.49093	1.91046	1.87794	1.93501	3.56717	1.94624	1.92634	1.89344	1.84097	1.83572	1.86493	Homo sapiens apolipoprotein B mRNA editing enzyme, catalytic polypeptide-like 3A (APOBEC3A), transcript variant 1, mRNA [NM_145699]
1137498	SILV	A_23_P312851	NM_006928	6490	GO:0005515(protein binding)|GO:0005576(extracellular region)|GO:0005768(endosome)|GO:0005783(endoplasmic reticulum)|GO:0005789(endoplasmic reticulum membrane)|GO:0005794(Golgi apparatus)|GO:0005886(plasma membrane)|GO:0016021(integral to membrane)|GO:0032438(melanosome organization)|GO:0032585(multivesicular body membrane)|GO:0042438(melanin biosynthetic process)|GO:0042470(melanosome)	7.28934	4.35057	4.17446	6.24704	-2.93877	-7.66757	-2.07258	-4.20639	0.0817733	4.84256	7.48979	5.14511	5.85225	9.76872	6.24704	4.49201	3.85692	4.70278	13.1747	13.1949	11.66	3.9087	3.17198	2.66239	Homo sapiens premelanosome protein (PMEL), transcript variant 3, mRNA [NM_006928]
1137503	NSF	A_23_P15714	NM_006178	4905	GO:0000166(nucleotide binding)|GO:0004176(ATP-dependent peptidase activity)|GO:0004252(serine-type endopeptidase activity)|GO:0005515(protein binding)|GO:0005524(ATP binding)|GO:0005737(cytoplasm)|GO:0005795(Golgi stack)|GO:0005829(cytosol)|GO:0006200(ATP catabolic process)|GO:0006508(proteolysis)|GO:0006813(potassium ion transport)|GO:0007268(synaptic transmission)|GO:0008022(protein C-terminus …	5.14014	8.0691	11.1233	10.9356	2.92895	7.61558	0.187697	1.13894	0.526546	9.76842	8.95986	10.2943	2.23054	2.25432	10.9356	10.4574	11.7892	1.96077	1.86967	9.89893	6.4788	9.93253	9.21789	9.9795	Homo sapiens N-ethylmaleimide-sensitive factor (NSF), mRNA [NM_006178]
1137504	ICA1L	A_24_P211797	NM_178231	130026		3.54639	3.33327	3.8838	2.01696	-0.213124	-1.1592	1.86684	3.64732	0.89213	5.18721	4.27026	5.98131	4.79619	3.82602	2.01696	5.78944	1.97816	2.2322	1.96492	4.989	2.12734	6.17863	6.02319	7.36571	Homo sapiens islet cell autoantigen 1,69kDa-like (ICA1L), transcript variant 2, mRNA [NM_178231]
1137505	FAM101B	A_24_P299318	NM_182705	359845		4.9966	6.52361	8.89253	11.0311	1.52701	2.88188	-2.13854	-4.40317	0.712498	8.52084	8.64578	9.36867	1.97574	1.98298	11.0311	9.61394	8.17112	1.78576	8.83439	10.6427	9.19229	6.5459	5.78098	7.42374	Homo sapiens family with sequence similarity 101, member B (FAM101B), mRNA [NM_182705]
1137506	RRP9	A_23_P6802	NM_004704	9136	GO:0003723(RNA binding)|GO:0005634(nucleus)|GO:0005730(nucleolus)|GO:0005732(small nucleolar ribonucleoprotein complex)|GO:0006364(rRNA processing)|GO:0030532(small nuclear ribonucleoprotein complex)	7.67951	11.1195	12.9177	11.0034	3.44003	10.8531	1.91435	3.76944	0.234813	11.0954	9.85254	12.1968	5.94475	6.09042	11.0034	12.4839	13.3515	7.52321	13.0302	12.9842	12.7187	10.0784	9.73176	10.2616	Homo sapiens ribosomal RNA processing 9, small subunit (SSU) processome component, homolog (yeast) (RRP9), mRNA [NM_004704]
1137508	CDRT15	A_24_P756766	NM_001007530	146822		9.78388	8.01427	7.43213	6.84952	-1.76961	-3.40962	0.582609	1.49756	0.369927	6.85604	6.48809	7.14357	12.0749	10.4272	6.84952	6.39822	8.46604	9.17856	7.93866	7.51252	7.44	5.87056	5.99574	6.42144	Homo sapiens CMT1A duplicated region transcript 15 (CDRT15), mRNA [NM_001007530]
1137509	GSTM4	A_23_P217917	NM_147148	2948	GO:0004364(glutathione transferase activity)|GO:0005737(cytoplasm)|GO:0005789(endoplasmic reticulum membrane)|GO:0006805(xenobiotic metabolic process)|GO:0008152(metabolic process)|GO:0016740(transferase activity)	6.76743	12.1937	12.27	10.7855	5.42626	42.9999	1.48443	2.79807	0.057768	12.5177	10.8012	10.6495	5.5007	4.01606	10.7855	12.1067	12.4332	12.0412	12.2531	13.1705	13.13	12.2403	12.4401	12.6715	Homo sapiens glutathione S-transferase mu 4 (GSTM4), transcript variant 2, mRNA [NM_147148]
1137510	ZNF334	A_23_P91250	NM_199441	55713	GO:0003677(DNA binding)|GO:0005622(intracellular)|GO:0005634(nucleus)|GO:0006355(regulation of transcription, DNA-dependent)|GO:0008270(zinc ion binding)|GO:0046872(metal ion binding)	7.40998	7.85655	9.13504	8.89433	0.446567	1.36279	0.240702	1.18157	0.777833	8.97517	7.70632	7.31907	6.56048	6.77513	8.89433	9.13941	9.13066	5.29957	6.74553	6.73621	9.43377	5.46545	3.03736	4.76201	Homo sapiens zinc finger protein 334 (ZNF334), transcript variant 2, mRNA [NM_199441]
1137511	OR2T5	A_24_P281439	NM_001004697	401993	GO:0004872(receptor activity)|GO:0004984(olfactory receptor activity)|GO:0005886(plasma membrane)|GO:0007608(sensory perception of smell)|GO:0016021(integral to membrane)|GO:0050896(response to stimulus)	8.2007	7.98795	7.27654	8.25981	-0.212753	-1.1589	-0.983268	-1.97694	0.819232	7.26366	6.2611	8.06559	8.33389	8.00841	8.25981	6.42019	8.13288	9.41077	7.45327	7.48429	6.33771	5.80433	6.12398	5.84686	Homo sapiens olfactory receptor, family 2, subfamily T, member 5 (OR2T5), mRNA [NM_001004697]
1137512	ZNF256	A_23_P16022	NM_005773	10172	GO:0003677(DNA binding)|GO:0003700(sequence-specific DNA binding transcription factor activity)|GO:0005515(protein binding)|GO:0005622(intracellular)|GO:0005634(nucleus)|GO:0006351(transcription, DNA-dependent)|GO:0006355(regulation of transcription, DNA-dependent)|GO:0007275(multicellular organismal development)|GO:0008270(zinc ion binding)|GO:0046872(metal ion binding)	5.68443	4.33339	4.36635	4.11107	-1.35105	-2.55097	0.25528	1.19357	0.24197	7.4807	7.79664	7.57072	6.4567	6.48553	4.11107	3.3422	5.39051	4.26745	2.43973	6.72452	2.62131	8.72457	8.01324	8.41998	Homo sapiens zinc finger protein 256 (ZNF256), mRNA [NM_005773]
1137513	TNFAIP8L3	A_32_P59010	NM_207381	388121		3.47683	5.39122	6.67972	1.97302	1.91439	3.76954	4.7067	26.113	0.293303	10.0439	4.67825	9.39108	3.72678	4.7307	1.97302	5.908	7.45144	2.81422	3.67108	4.16233	1.95092	9.52747	9.26632	9.73718	Homo sapiens tumor necrosis factor, alpha-induced protein 8-like 3 (TNFAIP8L3), mRNA [NM_207381]
1137515	FEV	A_23_P5460	NM_017521	54738	GO:0003690(double-stranded DNA binding)|GO:0003700(sequence-specific DNA binding transcription factor activity)|GO:0003714(transcription corepressor activity)|GO:0005634(nucleus)|GO:0006355(regulation of transcription, DNA-dependent)|GO:0006366(transcription from RNA polymerase II promoter)|GO:0007275(multicellular organismal development)|GO:0007399(nervous system development)|GO:0030154(cell dif…	8.08125	9.41832	8.28333	8.80792	1.33708	2.52639	-0.524588	-1.43852	0.337549	7.99427	8.37517	7.63079	8.22407	7.21175	8.80792	8.38044	8.18622	11.6883	9.75564	8.79667	9.36979	8.60455	8.91856	8.78912	Homo sapiens FEV (ETS oncogene family) (FEV), mRNA [NM_017521]
1137518	SPA17	A_23_P104876	NM_017425	53340	GO:0001539(ciliary or flagellar motility)|GO:0005737(cytoplasm)|GO:0007165(signal transduction)|GO:0007283(spermatogenesis)|GO:0007338(single fertilization)|GO:0007339(binding of sperm to zona pellucida)|GO:0008603(cAMP-dependent protein kinase regulator activity)|GO:0016020(membrane)|GO:0019861(flagellum)|GO:0031514(motile cilium)|GO:0072372(primary cilium)	8.13855	9.22329	9.61812	10.4265	1.08475	2.121	-0.808386	-1.75125	0.515486	10.0901	10.6483	11.5129	8.44327	5.54587	10.4265	8.93972	10.2965	8.43365	10.4189	7.2909	8.41593	10.3079	9.26356	10.627	Homo sapiens sperm autoantigenic protein 17 (SPA17), mRNA [NM_017425]
1137520	DET1	A_23_P26184	NM_017996	55070	GO:0005634(nucleus)	5.39565	5.3674	4.89615	2.24926	-0.0282438	-1.01977	2.64689	6.26315	0.991771	6.28175	5.85415	7.16819	9.09496	4.84272	2.24926	7.59208	2.20022	6.30991	2.76988	2.33231	6.74097	7.12367	6.29234	7.02676	Homo sapiens de-etiolated homolog 1 (Arabidopsis) (DET1), transcript variant 1, mRNA [NM_017996]
1137521	LOC149478	A_24_P550924	NM_001136537	149478		11.7858	9.97235	9.58042	10.6233	-1.81346	-3.51484	-1.04287	-2.06033	0.091063	10.4365	10.4369	10.0423	12.2878	12.4463	10.6233	10.3079	8.85293	10.7562	9.01838	9.98712	9.74449	9.79314	9.45588	9.39951	Homo sapiens BTB (POZ) domain containing 19 (BTBD19), mRNA [NM_001136537]
1137524	ZNF653	A_23_P325676	NM_138783	115950	GO:0003677(DNA binding)|GO:0005622(intracellular)|GO:0005634(nucleus)|GO:0006355(regulation of transcription, DNA-dependent)|GO:0008270(zinc ion binding)|GO:0046872(metal ion binding)	9.26202	9.06626	8.7445	6.70302	-0.195763	-1.14533	2.04149	4.1167	0.912504	8.97806	8.82779	9.88845	11.0553	10.0278	6.70302	10.4514	7.03756	9.70977	10.3178	8.84577	11.8392	6.46538	6.80482	7.82578	Homo sapiens zinc finger protein 653 (ZNF653), mRNA [NM_138783]
1137526	POU6F2	A_23_P147900	NM_007252	11281	GO:0003700(sequence-specific DNA binding transcription factor activity)|GO:0005634(nucleus)|GO:0006355(regulation of transcription, DNA-dependent)|GO:0006366(transcription from RNA polymerase II promoter)|GO:0007402(ganglion mother cell fate determination)|GO:0007417(central nervous system development)|GO:0007601(visual perception)|GO:0043565(sequence-specific DNA binding)	3.57617	6.01078	6.53577	6.04744	2.4346	5.40616	0.488331	1.40282	0.165459	7.01324	4.89425	4.3663	2.69504	1.98605	6.04744	7.34914	5.7224	4.96079	6.65015	6.54908	5.7975	4.27228	5.18171	4.54789	Homo sapiens POU class 6 homeobox 2 (POU6F2), transcript variant 1, mRNA [NM_007252]
1137536	FLJ21865	A_23_P152583	NM_001042573	64772	GO:0005622(intracellular)|GO:0005737(cytoplasm)|GO:0005829(cytosol)|GO:0008152(metabolic process)|GO:0016798(hydrolase activity, acting on glycosyl bonds)|GO:0033925(mannosyl-glycoprotein endo-beta-N-acetylglucosaminidase activity)	9.56967	9.98216	10.8184	10.0046	0.412489	1.33098	0.813714	1.75773	0.749651	10.532	9.87605	9.09056	9.44858	9.25579	10.0046	12.2738	9.36289	8.30977	8.04822	6.85563	7.61911	9.8084	10.2437	9.72559	Homo sapiens endo-beta-N-acetylglucosaminidase (ENGASE), mRNA [NM_001042573]
1137539	FHL2	A_23_P108751	NM_001039492	2274	GO:0001649(osteoblast differentiation)|GO:0003713(transcription coactivator activity)|GO:0005515(protein binding)|GO:0005634(nucleus)|GO:0005737(cytoplasm)|GO:0005925(focal adhesion)|GO:0006357(regulation of transcription from RNA polymerase II promoter)|GO:0008270(zinc ion binding)|GO:0009725(response to hormone stimulus)|GO:0015629(actin cytoskeleton)|GO:0030018(Z disc)|GO:0030521(androgen rece…	6.59529	8.12217	10.2988	9.6983	1.52688	2.88162	0.600485	1.51623	0.598637	9.65348	10.5587	10.9072	4.89322	5.19436	9.6983	10.228	10.3696	3.76894	9.00182	8.14951	7.83153	8.7043	8.89647	8.91511	Homo sapiens four and a half LIM domains 2 (FHL2), transcript variant 5, mRNA [NM_001039492]
1137541	ENO2	A_24_P236091	NM_001975	2026	GO:0000015(phosphopyruvate hydratase complex)|GO:0000287(magnesium ion binding)|GO:0004634(phosphopyruvate hydratase activity)|GO:0005737(cytoplasm)|GO:0005829(cytosol)|GO:0005886(plasma membrane)|GO:0005975(carbohydrate metabolic process)|GO:0006006(glucose metabolic process)|GO:0006094(gluconeogenesis)|GO:0006096(glycolysis)|GO:0016829(lyase activity)	6.401	7.61783	9.93697	9.36345	1.21683	2.32436	0.573519	1.48815	0.687743	12.1075	9.33841	10.7538	4.0195	5.82003	9.36345	9.45706	10.4169	2.97953	9.45903	10.531	10.2039	9.59359	9.71108	10.0352	Homo sapiens enolase 2 (gamma, neuronal) (ENO2), mRNA [NM_001975]
1137544	CCK	A_23_P425681	NM_000729	885	GO:0001662(behavioral fear response)|GO:0001764(neuron migration)|GO:0001836(release of cytochrome c from mitochondria)|GO:0005179(hormone activity)|GO:0005184(neuropeptide hormone activity)|GO:0005576(extracellular region)|GO:0005615(extracellular space)|GO:0006919(activation of caspase activity)|GO:0007165(signal transduction)|GO:0007205(activation of protein kinase C activity by G-protein coup…	5.66937	3.76274	3.37415	3.23645	-1.90663	-3.74933	0.137701	1.10015	0.263727	2.50159	2.64579	3.50407	5.68655	8.08513	3.23645	3.01191	3.73639	4.53993	3.05186	3.80154	3.27966	6.80371	7.34475	6.61966	Homo sapiens cholecystokinin (CCK), transcript variant 1, mRNA [NM_000729]
1137545	RP11-544M22.4	A_23_P217901	NM_001113207	100131187	GO:0005737(cytoplasm)|GO:0048471(perinuclear region of cytoplasm)	5.4149	9.35225	10.6826	3.78135	3.93735	15.32	6.90123	119.53	0.291163	4.52898	8.57662	9.03223	11.1473	1.31603	3.78135	10.8502	10.515	6.6916	9.67101	10.1161	9.96562	3.14589	3.1843	3.41629	Homo sapiens thiosulfate sulfurtransferase (rhodanese)-like domain containing 1 (TSTD1), transcript variant 1, mRNA [NM_001113207]
1137546	SYNPR	A_23_P80718	NM_144642	132204	GO:0005215(transporter activity)|GO:0016020(membrane)|GO:0016021(integral to membrane)|GO:0019717(synaptosome)|GO:0030054(cell junction)|GO:0030672(synaptic vesicle membrane)|GO:0031410(cytoplasmic vesicle)|GO:0045202(synapse)	5.70756	3.50483	2.5273	2.92699	-2.20274	-4.60352	-0.399684	-1.31922	0.272912	4.00395	1.93851	2.03281	7.69343	6.50227	2.92699	2.58813	2.46647	5.45988	3.06772	4.78173	2.96268	1.97266	1.98703	2.09973	Homo sapiens synaptoporin (SYNPR), transcript variant 2, mRNA [NM_144642]
1137554	LOC100132167	A_23_P304016		100132167		9.02776	7.65702	7.22075	9.86699	-1.37075	-2.58605	-2.64624	-6.26032	0.314538	9.77318	9.21045	9.76403	7.3646	9.85171	9.86699	8.49473	5.94677	8.52954	6.74081	6.18891	5.76776	8.9215	8.42606	9.1126	Homo sapiens similar to hCG1993567, mRNA (cDNA clone MGC:13162 IMAGE:3010103), complete cds. [BC006438]
1137557	SPTB	A_24_P272088	NM_001024858	6710	GO:0003779(actin binding)|GO:0005200(structural constituent of cytoskeleton)|GO:0005515(protein binding)|GO:0005737(cytoplasm)|GO:0005829(cytosol)|GO:0005938(cell cortex)|GO:0007411(axon guidance)|GO:0008091(spectrin)|GO:0009986(cell surface)|GO:0014731(spectrin-associated cytoskeleton)|GO:0015629(actin cytoskeleton)|GO:0031235(intrinsic to internal side of plasma membrane)|GO:0043234(protein com…	12.0122	9.91296	8.74183	7.67596	-2.09921	-4.28474	1.06587	2.09343	0.445234	5.78205	6.27541	5.80983	14.6448	13.7157	7.67596	8.53668	8.94698	12.2552	10.0186	7.09794	7.32194	6.31463	6.66859	6.11907	Homo sapiens spectrin, beta, erythrocytic (SPTB), transcript variant 1, mRNA [NM_001024858]
1137561	RNF212	A_24_P230540	NM_194439	285498	GO:0008270(zinc ion binding)|GO:0046872(metal ion binding)	4.8466	3.8231	2.23582	2.40879	-1.0235	-2.03284	-0.172977	-1.12738	0.636776	7.78893	8.64135	7.67869	5.91752	6.21348	2.40879	2.04733	2.4243	6.99766	2.22793	4.25816	4.85051	4.08344	4.73374	6.52719	Homo sapiens ring finger protein 212 (RNF212), transcript variant 2, mRNA [NM_194439]
1137563	PM20D2	A_32_P86118	NM_001010853	135293	GO:0008152(metabolic process)|GO:0016787(hydrolase activity)	9.17487	9.02732	8.61542	7.85512	-0.147552	-1.10769	0.760298	1.69384	0.875266	8.47026	7.77858	7.73024	9.2114	10.4581	7.85512	8.25446	8.97637	9.85111	9.37069	8.18065	9.07523	8.45328	8.28216	8.20821	Homo sapiens peptidase M20 domain containing 2 (PM20D2), mRNA [NM_001010853]
1137566	ZNF23	A_23_P89073	NM_145911	7571	GO:0003677(DNA binding)|GO:0005622(intracellular)|GO:0005634(nucleus)|GO:0006355(regulation of transcription, DNA-dependent)|GO:0008270(zinc ion binding)|GO:0046872(metal ion binding)	10.1762	8.97749	10.3791	10.8399	-1.19866	-2.29527	-0.460803	-1.37631	0.460882	10.739	11.6787	9.999	9.56463	10.1239	10.8399	9.94393	10.8142	6.17428	4.27722	8.78801	8.83226	11.2639	10.7378	11.5003	Homo sapiens zinc finger protein 23 (KOX 16) (ZNF23), mRNA [NM_145911]
1137573	LOC728516	A_24_P917306				6.93808	5.84889	5.35873	4.471	-1.08919	-2.12754	0.887734	1.85027	0.603622	3.34969	3.96161	3.20309	6.3568	9.98645	4.471	3.72867	6.98879	6.82922	6.04703	4.89835	5.95113	3.04761	3.46946	2.94795	Unknown
1137574	TCTEX1D1	A_32_P160045	NM_152665	200132		4.66686	3.4076	2.97767	2.33939	-1.25926	-2.39373	0.638279	1.55647	0.406617	1.94092	2.42511	4.27159	5.69454	5.96664	2.33939	2.02591	3.92943	4.26745	2.13826	2.43933	2.09711	3.31206	1.94681	1.98393	Homo sapiens Tctex1 domain containing 1 (TCTEX1D1), mRNA [NM_152665]
1137576	SLC5A5	A_23_P101774	NM_000453	6528	GO:0005215(transporter activity)|GO:0005634(nucleus)|GO:0005886(plasma membrane)|GO:0006810(transport)|GO:0006811(ion transport)|GO:0006814(sodium ion transport)|GO:0008507(sodium:iodide symporter activity)|GO:0015111(iodide transmembrane transporter activity)|GO:0015293(symporter activity)|GO:0015705(iodide transport)|GO:0016021(integral to membrane)|GO:0034641(cellular nitrogen compound metabol…	10.0142	9.67769	9.06466	8.78801	-0.336548	-1.26273	0.276655	1.21138	0.737658	8.82304	8.43807	7.91991	10.739	10.5157	8.78801	8.45879	9.67054	10.9038	9.039	8.27586	8.67715	8.56313	8.57919	8.78642	Homo sapiens solute carrier family 5 (sodium iodide symporter), member 5 (SLC5A5), mRNA [NM_000453]
1137578	FGL1	A_23_P20484	NM_201553	2267	GO:0005102(receptor binding)|GO:0005576(extracellular region)|GO:0005577(fibrinogen complex)|GO:0007165(signal transduction)|GO:0035634(response to stilbenoid)	9.68672	8.635	8.25685	9.10195	-1.05172	-2.073	-0.845099	-1.79639	0.128019	8.7283	9.16659	9.62342	9.70464	10.2535	9.10195	7.87715	8.63656	9.39129	8.488	10.6316	9.98967	9.46134	9.28183	9.14677	Homo sapiens fibrinogen-like 1 (FGL1), transcript variant 4, mRNA [NM_201553]
1137580	UPP2	A_23_P357316	NM_173355	151531	GO:0004850(uridine phosphorylase activity)|GO:0005737(cytoplasm)|GO:0005829(cytosol)|GO:0006206(pyrimidine base metabolic process)|GO:0009116(nucleoside metabolic process)|GO:0009166(nucleotide catabolic process)|GO:0043097(pyrimidine nucleoside salvage)|GO:0045098(type III intermediate filament)|GO:0046108(uridine metabolic process)|GO:0046135(pyrimidine nucleoside catabolic process)|GO:0055086(…	7.07066	5.57637	5.46175	4.81953	-1.49429	-2.81726	0.642219	1.56073	0.29517	3.29355	3.00339	3.12664	7.87987	8.51259	4.81953	6.28965	4.63385	5.80561	4.97524	8.49868	5.51794	3.22318	3.20129	3.33464	Homo sapiens uridine phosphorylase 2 (UPP2), transcript variant 1, mRNA [NM_173355]
1137581	MANBAL	A_23_P131778	NM_022077	63905	GO:0016020(membrane)|GO:0016021(integral to membrane)	8.05477	12.9502	14.2894	13.6244	4.89544	29.7628	0.665024	1.5856	0.193265	13.6225	12.6885	14.2162	6.17106	4.36884	13.6244	14.266	14.3128	10.2718	14.3626	13.6955	13.7175	11.6605	12.9826	11.6163	Homo sapiens mannosidase, beta A, lysosomal-like (MANBAL), transcript variant 1, mRNA [NM_022077]
1137584	SYNJ2BP	A_23_P65357	NM_018373	55333	GO:0005739(mitochondrion)|GO:0005741(mitochondrial outer membrane)|GO:0016020(membrane)|GO:0016021(integral to membrane)	5.08425	7.65848	6.71061	4.13722	2.57424	5.95556	2.57339	5.95206	0.333092	7.93433	9.19615	7.74214	9.12344	1.99208	4.13722	7.30079	6.12042	9.55424	1.83167	8.99558	4.71279	9.47315	8.61758	9.33223	Homo sapiens synaptojanin 2 binding protein (SYNJ2BP), mRNA [NM_018373]
1137585	LGALS4	A_23_P254917	NM_006149	3960	GO:0005529(sugar binding)|GO:0005829(cytosol)|GO:0005886(plasma membrane)|GO:0007155(cell adhesion)	6.68188	8.0918	7.66096	5.25814	1.40992	2.65723	2.40282	5.28836	0.205027	5.57861	5.17298	7.03673	7.74418	7.04331	5.25814	8.29971	7.0222	8.95348	7.47447	5.75075	5.17393	5.59149	4.72867	4.60769	Homo sapiens lectin, galactoside-binding, soluble, 4 (LGALS4), mRNA [NM_006149]
1137587	TFPI	A_23_P330070	NM_001032281	7035	GO:0004866(endopeptidase inhibitor activity)|GO:0004867(serine-type endopeptidase inhibitor activity)|GO:0005576(extracellular region)|GO:0005615(extracellular space)|GO:0005886(plasma membrane)|GO:0007596(blood coagulation)|GO:0007598(blood coagulation, extrinsic pathway)|GO:0010951(negative regulation of endopeptidase activity)	5.37863	3.92562	3.55903	5.05271	-1.453	-2.73778	-1.49368	-2.81607	0.0892591	4.6179	5.10986	2.7376	5.35865	5.72453	5.05271	2.69111	4.42694	4.65882	3.87785	3.93991	1.98035	5.50836	4.95831	5.02893	Homo sapiens tissue factor pathway inhibitor (lipoprotein-associated coagulation inhibitor) (TFPI), transcript variant 2, mRNA [NM_001032281]
1137591	SOHLH1	A_24_P307964	NM_001012415	402381	GO:0003677(DNA binding)|GO:0005634(nucleus)|GO:0005737(cytoplasm)|GO:0006355(regulation of transcription, DNA-dependent)|GO:0007275(multicellular organismal development)|GO:0007283(spermatogenesis)|GO:0030154(cell differentiation)|GO:0048477(oogenesis)	2.89457	3.42793	3.77946	4.56081	0.53336	1.4473	-0.781342	-1.71873	0.598948	2.89288	2.83202	2.54604	2.21602	1.90689	4.56081	3.3966	4.16233	2.72487	5.0183	3.14245	4.50167	2.37334	3.10106	1.85479	Homo sapiens spermatogenesis and oogenesis specific basic helix-loop-helix 1 (SOHLH1), transcript variant 2, mRNA [NM_001012415]
1137594	BLMH	A_23_P310911	NM_000386	642	GO:0004177(aminopeptidase activity)|GO:0004180(carboxypeptidase activity)|GO:0004197(cysteine-type endopeptidase activity)|GO:0005515(protein binding)|GO:0005625(soluble fraction)|GO:0005634(nucleus)|GO:0005737(cytoplasm)|GO:0006508(proteolysis)|GO:0008233(peptidase activity)|GO:0008234(cysteine-type peptidase activity)|GO:0009636(response to toxin)|GO:0042493(response to drug)	9.93248	11.811	12.2088	11.7004	1.87851	3.67696	0.508398	1.42247	0.125541	11.9885	11.7562	12.6996	9.17868	8.91836	11.7004	12.1852	12.2324	11.0154	13.878	14.1252	13.8458	10.7803	10.9796	10.8971	Homo sapiens bleomycin hydrolase (BLMH), mRNA [NM_000386]
1137595	ENST00000311208	A_24_P882732				6.43976	11.2068	11.9222	8.54721	4.76703	27.2282	3.37503	10.3749	0.0977419	6.77194	9.10651	6.58928	7.92632	2.84575	8.54721	13.7658	10.0787	9.77589	7.76578	7.63006	7.25646	6.13199	6.19085	6.01769	keratin 17 pseudogene 1 [Source:HGNC Symbol;Acc:6428] [ENST00000399211]
1137598	NRP1	A_24_P928052	NM_003873	8829	GO:0001569(patterning of blood vessels)|GO:0004872(receptor activity)|GO:0005021(vascular endothelial growth factor receptor activity)|GO:0005515(protein binding)|GO:0005576(extracellular region)|GO:0005883(neurofilament)|GO:0005886(plasma membrane)|GO:0007155(cell adhesion)|GO:0007165(signal transduction)|GO:0007267(cell-cell signaling)|GO:0007275(multicellular organismal development)|GO:0007399…	4.41337	5.62661	7.47166	8.53085	1.21325	2.31859	-1.05919	-2.08376	0.697742	12.377	11.1763	10.7267	2.32242	2.38684	8.53085	5.92121	9.02212	1.93652	1.87153	1.869	1.90808	12.4804	12.3582	12.4296	Homo sapiens neuropilin 1 (NRP1), transcript variant 1, mRNA [NM_003873]
1137599	CHD2	A_24_P264664	NM_001271	1106	GO:0000166(nucleotide binding)|GO:0003677(DNA binding)|GO:0004003(ATP-dependent DNA helicase activity)|GO:0004386(helicase activity)|GO:0005524(ATP binding)|GO:0005634(nucleus)|GO:0006357(regulation of transcription from RNA polymerase II promoter)|GO:0016787(hydrolase activity)	8.25826	10.2722	11.9857	7.93591	2.01389	4.03871	4.04976	16.5615	0.314061	12.162	11.0323	10.0183	8.62995	8.20893	7.93591	11.4732	12.4981	6.84513	4.61998	9.8855	10.9471	11.0353	11.3343	11.4046	Homo sapiens chromodomain helicase DNA binding protein 2 (CHD2), transcript variant 1, mRNA [NM_001271]
1137600	FAM166B	A_23_P20578	NM_001164310	730112		8.47168	7.825	6.97722	6.60652	-0.646679	-1.56556	0.3707	1.29298	0.672024	5.57736	5.2044	5.68532	9.15625	9.65226	6.60652	8.07527	5.87918	9.52055	6.25372	5.8125	5.7408	4.83504	5.84251	5.07048	Homo sapiens family with sequence similarity 166, member B (FAM166B), transcript variant 1, mRNA [NM_001164310]
1137601	WIF1	A_32_P216520	NM_007191	11197	GO:0004713(protein tyrosine kinase activity)|GO:0005576(extracellular region)|GO:0007165(signal transduction)|GO:0007275(multicellular organismal development)|GO:0016055(Wnt receptor signaling pathway)|GO:0045600(positive regulation of fat cell differentiation)	5.61673	4.73397	4.12793	6.39509	-0.882755	-1.84389	-2.26716	-4.81374	0.329724	3.00659	1.90993	3.18274	4.72223	5.73287	6.39509	4.42824	3.82762	5.94606	8.41616	3.83826	8.40363	11.2473	11.1677	11.2639	Homo sapiens WNT inhibitory factor 1 (WIF1), mRNA [NM_007191]
1137602	ABCF1	A_23_P251660	NM_001025091	23	GO:0000166(nucleotide binding)|GO:0005515(protein binding)|GO:0005524(ATP binding)|GO:0005634(nucleus)|GO:0005635(nuclear envelope)|GO:0005654(nucleoplasm)|GO:0005737(cytoplasm)|GO:0005840(ribosome)|GO:0006412(translation)|GO:0006413(translational initiation)|GO:0006954(inflammatory response)|GO:0008135(translation factor activity, nucleic acid binding)|GO:0008494(translation activator activity)|…	7.59569	10.589	12.0778	10.8186	2.99335	7.96322	1.25923	2.39367	0.248039	10.8999	10.7614	11.9194	6.23561	5.73287	10.8186	11.6055	12.5501	7.61148	12.0707	12.6801	12.4371	10.3287	10.2094	10.6187	Homo sapiens ATP-binding cassette, sub-family F (GCN20), member 1 (ABCF1), transcript variant 1, mRNA [NM_001025091]
1137605	MGC70863	A_23_P256059	NR_029406	388574		9.94186	13.437	13.3209	13.4378	3.4951	11.2754	-0.116936	-1.08443	0.12422	12.9785	13.244	13.2625	8.85049	7.5373	13.4378	13.0233	13.6184	13.6692	13.7707	14.0628	13.4947	13.9216	13.4582	13.8448	Homo sapiens ribosomal protein L23a pseudogene (FLJ43681), non-coding RNA [NR_029406]
1137609	ACOT12	A_23_P44207	NM_130767	134526	GO:0003986(acetyl-CoA hydrolase activity)|GO:0004091(carboxylesterase activity)|GO:0005524(ATP binding)|GO:0005737(cytoplasm)|GO:0005829(cytosol)|GO:0006084(acetyl-CoA metabolic process)|GO:0006629(lipid metabolic process)|GO:0006631(fatty acid metabolic process)|GO:0006637(acyl-CoA metabolic process)|GO:0016787(hydrolase activity)	7.25812	6.75311	5.87522	5.74098	-0.505015	-1.41914	0.134232	1.09751	0.802334	4.62189	4.50622	5.46292	5.59246	10.4409	5.74098	4.99213	6.7583	8.5089	6.34487	7.15537	8.03576	4.63277	4.90232	5.27846	Homo sapiens acyl-CoA thioesterase 12 (ACOT12), mRNA [NM_130767]
1137612	SLC12A3	A_23_P77653	NM_000339	6559	GO:0005215(transporter activity)|GO:0005624(membrane fraction)|GO:0005829(cytosol)|GO:0005886(plasma membrane)|GO:0005887(integral to plasma membrane)|GO:0006810(transport)|GO:0006811(ion transport)|GO:0006814(sodium ion transport)|GO:0006821(chloride transport)|GO:0015293(symporter activity)|GO:0015378(sodium:chloride symporter activity)|GO:0016324(apical plasma membrane)|GO:0031982(vesicle)|GO:…	8.18803	7.2341	5.87672	6.37052	-0.95393	-1.93714	-0.493799	-1.40815	0.592766	4.98101	4.95128	5.55796	9.22996	8.96361	6.37052	5.59194	6.16151	9.94886	6.38124	6.26371	5.57099	4.73421	4.98468	4.65175	Homo sapiens solute carrier family 12 (sodium/chloride transporters), member 3 (SLC12A3), transcript variant 1, mRNA [NM_000339]
1137613	OR4K1	A_23_P2973	NM_001004063	79544	GO:0004872(receptor activity)|GO:0004984(olfactory receptor activity)|GO:0005886(plasma membrane)|GO:0007608(sensory perception of smell)|GO:0016021(integral to membrane)|GO:0050896(response to stimulus)	2.60635	3.83172	1.88406	1.86987	1.22537	2.33815	0.0141882	1.00988	0.584379	1.8193	1.8244	1.83338	1.98874	3.96045	1.86987	1.85172	1.9164	7.72705	1.84772	1.88741	3.20027	1.82928	2.15238	1.83495	Homo sapiens olfactory receptor, family 4, subfamily K, member 1 (OR4K1), mRNA [NM_001004063]
1137614	TRIM39	A_24_P89413	NM_021253	56658	GO:0003674(molecular_function)|GO:0005515(protein binding)|GO:0005575(cellular_component)|GO:0005622(intracellular)|GO:0005737(cytoplasm)|GO:0005739(mitochondrion)|GO:0005829(cytosol)|GO:0006915(apoptosis)|GO:0008150(biological_process)|GO:0008270(zinc ion binding)|GO:0042802(identical protein binding)|GO:0046872(metal ion binding)	4.97771	6.57029	6.27522	9.23842	1.59258	3.01588	-2.9632	-7.7985	0.533309	6.53237	5.9476	7.70012	3.72678	1.96794	9.23842	7.60258	4.94786	7.16043	5.57412	8.60619	9.6077	6.04461	5.20935	5.57178	Homo sapiens tripartite motif containing 39 (TRIM39), transcript variant 1, mRNA [NM_021253]
1137620	IPO7	A_32_P186226	NM_006391	10527	GO:0005083(small GTPase regulator activity)|GO:0005215(transporter activity)|GO:0005515(protein binding)|GO:0005625(soluble fraction)|GO:0005634(nucleus)|GO:0005643(nuclear pore)|GO:0005737(cytoplasm)|GO:0005794(Golgi apparatus)|GO:0006606(protein import into nucleus)|GO:0006810(transport)|GO:0006886(intracellular protein transport)|GO:0007165(signal transduction)|GO:0008536(Ran GTPase binding)|G…	5.77497	6.67432	8.3147	7.90198	0.899347	1.86522	0.412722	1.33119	0.68569	10.5329	11.6338	10.5078	5.53103	3.8919	7.90198	9.12596	7.50344	3.39354	8.88836	9.5738	8.39294	13.4338	13.2307	13.3466	Homo sapiens importin 7 (IPO7), mRNA [NM_006391]
1137621	SGK493	A_32_P112493	NM_138370	91461	GO:0000166(nucleotide binding)|GO:0001503(ossification)|GO:0004672(protein kinase activity)|GO:0005524(ATP binding)|GO:0005794(Golgi apparatus)|GO:0006468(protein phosphorylation)|GO:0007275(multicellular organismal development)|GO:0015031(protein transport)|GO:0030154(cell differentiation)|GO:0030501(positive regulation of bone mineralization)|GO:0032332(positive regulation of chondrocyte differ…	9.3479	10.775	11.3583	7.07523	1.42707	2.68901	4.28306	19.4683	0.330026	13.3805	9.58164	10.5693	10.2123	10.7562	7.07523	11.2646	11.452	9.60833	12.6491	11.9614	13.4623	10.0181	10.3042	9.92164	Homo sapiens protein kinase domain containing, cytoplasmic homolog (mouse) (PKDCC), mRNA [NM_138370]
1137622	ZBTB33	A_24_P314351	NM_006777	10009	GO:0003677(DNA binding)|GO:0005515(protein binding)|GO:0005622(intracellular)|GO:0005634(nucleus)|GO:0005730(nucleolus)|GO:0005737(cytoplasm)|GO:0005886(plasma membrane)|GO:0006355(regulation of transcription, DNA-dependent)|GO:0008270(zinc ion binding)|GO:0016055(Wnt receptor signaling pathway)|GO:0035556(intracellular signal transduction)|GO:0046872(metal ion binding)	4.77048	4.6135	4.96445	5.80636	-0.156977	-1.11495	-0.841914	-1.79243	0.881703	7.30204	7.95971	4.7047	3.99131	4.51376	5.80636	6.26755	3.66135	3.91161	2.09919	7.75009	4.92013	8.02264	8.37741	8.43807	Homo sapiens zinc finger and BTB domain containing 33 (ZBTB33), transcript variant 2, mRNA [NM_006777]
1137624	ZNF780A	A_23_P320530	NM_001010880	284323	GO:0003677(DNA binding)|GO:0005622(intracellular)|GO:0005634(nucleus)|GO:0006355(regulation of transcription, DNA-dependent)|GO:0008270(zinc ion binding)|GO:0046872(metal ion binding)	5.29607	3.24518	2.38737	2.66239	-2.05089	-4.14362	-0.275019	-1.21001	0.322411	3.20975	4.9272	2.71592	8.19629	5.02953	2.66239	2.3555	2.41924	4.96079	2.77583	2.79541	2.78388	5.06501	2.92625	5.05778	Homo sapiens zinc finger protein 780A (ZNF780A), transcript variant 2, mRNA [NM_001010880]
1137627	AP3B1	A_23_P136635	NM_003664	8546	GO:0005515(protein binding)|GO:0005794(Golgi apparatus)|GO:0006622(protein targeting to lysosome)|GO:0006886(intracellular protein transport)|GO:0006897(endocytosis)|GO:0007596(blood coagulation)|GO:0008565(protein transporter activity)|GO:0016020(membrane)|GO:0019882(antigen processing and presentation)|GO:0019903(protein phosphatase binding)|GO:0030117(membrane coat)|GO:0030665(clathrin coated …	9.56942	9.52975	10.6302	11.0295	-0.039667	-1.02788	-0.399324	-1.31889	0.979215	12.08	12.1517	11.7331	9.12268	8.55607	11.0295	11.5425	9.71788	7.3289	10.5998	9.46414	10.7064	12.0489	11.84	12.1503	Homo sapiens adaptor-related protein complex 3, beta 1 subunit (AP3B1), mRNA [NM_003664]
1137628	LDLRAD1	A_24_P491397	NM_001010978	388633	GO:0004872(receptor activity)|GO:0016020(membrane)|GO:0016021(integral to membrane)	9.47897	8.35426	8.26631	7.22506	-1.12471	-2.18058	1.04125	2.05801	0.418574	6.7104	6.55121	7.20736	10.8768	10.3351	7.22506	9.1432	7.38942	8.53017	8.69835	8.44203	7.45144	6.31207	6.67859	6.64252	Homo sapiens low density lipoprotein receptor class A domain containing 1 (LDLRAD1), mRNA [NM_001010978]
1137629	VENTX	A_23_P419150	NM_014468	27287	GO:0003700(sequence-specific DNA binding transcription factor activity)|GO:0005634(nucleus)|GO:0006355(regulation of transcription, DNA-dependent)|GO:0007275(multicellular organismal development)|GO:0043565(sequence-specific DNA binding)	7.21203	4.44855	2.74264	5.16716	-2.76348	-6.79034	-2.42452	-5.36851	0.250012	3.69909	2.30816	2.43469	8.71673	7.75221	5.16716	1.98262	3.50266	7.86037	7.70965	8.99674	7.82283	2.95369	2.78302	2.80383	Homo sapiens VENT homeobox homolog (Xenopus laevis) (VENTX), mRNA [NM_014468]
1137630	FDPS	A_24_P114183	NM_002004	2224	GO:0004161(dimethylallyltranstransferase activity)|GO:0004337(geranyltranstransferase activity)|GO:0005634(nucleus)|GO:0005730(nucleolus)|GO:0005737(cytoplasm)|GO:0005829(cytosol)|GO:0006695(cholesterol biosynthetic process)|GO:0008299(isoprenoid biosynthetic process)|GO:0016740(transferase activity)|GO:0044419(interspecies interaction between organisms)|GO:0046872(metal ion binding)	10.9448	12.9699	15.6962	15.9885	2.02512	4.07027	-0.29227	-1.22457	0.615202	15.9073	15.4294	16.3997	8.04615	8.79964	15.9885	15.554	15.8384	7.51724	15.5639	16.0209	16.0293	15.5639	15.2322	15.5698	Homo sapiens farnesyl diphosphate synthase (FDPS), transcript variant 1, mRNA [NM_002004]
1137631	KLB	A_32_P33114	NM_175737	152831	GO:0003824(catalytic activity)|GO:0004553(hydrolase activity, hydrolyzing O-glycosyl compounds)|GO:0005886(plasma membrane)|GO:0005975(carbohydrate metabolic process)|GO:0008284(positive regulation of cell proliferation)|GO:0016021(integral to membrane)|GO:0017134(fibroblast growth factor binding)|GO:0043169(cation binding)|GO:0090080(positive regulation of MAPKKK cascade by fibroblast growth fac…	5.80393	4.72095	3.36223	2.30009	-1.08298	-2.11841	1.06214	2.08802	0.696068	4.23386	3.66035	3.05003	5.6762	9.43551	2.30009	4.65366	2.0708	7.43839	3.45645	2.29281	2.44948	4.29738	4.66551	4.62311	Homo sapiens klotho beta (KLB), mRNA [NM_175737]
1137632	FLJ40536	A_32_P764462		399819		5.24215	2.65646	2.15913	2.05572	-2.58568	-6.003	0.103413	1.07431	0.209976	1.87763	1.86738	1.91464	6.04952	7.6212	2.05572	1.97034	2.34792	3.65113	2.05095	5.34303	2.00357	1.90693	1.90754	1.93399	Homo sapiens cDNA FLJ40536 fis, clone TESTI2047930. [AK097855]
1137636	PARS2	A_23_P51291	NM_152268	25973	GO:0000166(nucleotide binding)|GO:0004827(proline-tRNA ligase activity)|GO:0005524(ATP binding)|GO:0005737(cytoplasm)|GO:0005739(mitochondrion)|GO:0005759(mitochondrial matrix)|GO:0006418(tRNA aminoacylation for protein translation)|GO:0006433(prolyl-tRNA aminoacylation)|GO:0010467(gene expression)|GO:0016874(ligase activity)	12.0676	9.54139	8.33076	9.46745	-2.52626	-5.76075	-1.13669	-2.19876	0.228876	9.24774	9.668	9.91511	13.4048	13.3306	9.46745	8.13505	8.52648	11.9626	8.7932	10.7238	10.6575	9.57427	9.87422	9.44963	Homo sapiens prolyl-tRNA synthetase 2, mitochondrial (putative) (PARS2), nuclear gene encoding mitochondrial protein, mRNA [NM_152268]
1137637	SPTBN4	A_24_P238420	NM_025213	57731	GO:0003779(actin binding)|GO:0005200(structural constituent of cytoskeleton)|GO:0005515(protein binding)|GO:0005737(cytoplasm)|GO:0005829(cytosol)|GO:0005856(cytoskeleton)|GO:0005938(cell cortex)|GO:0007016(cytoskeletal anchoring at plasma membrane)|GO:0007411(axon guidance)|GO:0008091(spectrin)|GO:0016192(vesicle-mediated transport)|GO:0016363(nuclear matrix)|GO:0016605(PML body)|GO:0030506(anky…	6.98338	6.50715	8.57594	4.74861	-0.476234	-1.39111	3.82732	14.1951	0.853707	6.15777	3.9168	6.50975	8.47701	7.72453	4.74861	7.64209	9.50978	2.36958	5.73596	8.76596	8.14136	6.74735	8.05446	5.83467	Homo sapiens spectrin, beta, non-erythrocytic 4 (SPTBN4), transcript variant sigma5, mRNA [NM_025213]
1137640	ZNF667	A_23_P101623	NM_022103	63934	GO:0003677(DNA binding)|GO:0005622(intracellular)|GO:0005634(nucleus)|GO:0006355(regulation of transcription, DNA-dependent)|GO:0008270(zinc ion binding)|GO:0046872(metal ion binding)	9.17949	9.1993	9.41568	9.95478	0.0198148	1.01383	-0.539097	-1.45306	0.982773	10.6309	11.2023	10.0054	10.0716	7.51206	9.95478	9.47101	9.36036	8.76654	9.0647	10.0908	9.87251	11.4893	11.0163	11.2866	Homo sapiens zinc finger protein 667 (ZNF667), transcript variant 1, mRNA [NM_022103]
1137641	GPN1	A_23_P17144	NM_007266	11321	GO:0000166(nucleotide binding)|GO:0005515(protein binding)|GO:0005525(GTP binding)|GO:0005737(cytoplasm)|GO:0017111(nucleoside-triphosphatase activity)	12.2446	11.8509	12.7796	12.6215	-0.393675	-1.31374	0.158108	1.11582	0.708814	12.2442	12.0791	13.3695	12.1357	11.9765	12.6215	12.3448	13.2143	9.99354	12.0188	11.9832	11.3495	11.8305	12.0576	11.9147	Homo sapiens GPN-loop GTPase 1 (GPN1), transcript variant 1, mRNA [NM_007266]
1137642	CYB5RL	A_24_P400457	NM_001031672	606495	GO:0004128(cytochrome-b5 reductase activity)|GO:0016491(oxidoreductase activity)	5.93791	4.57971	4.57971	3.37882	-1.3582	-2.56365	1.2009	2.29882	0.542186	5.54122	6.01052	2.32155	6.84654	7.58838	3.37882	5.99905	3.16037		3.3574	3.44721	6.23891	6.60462	7.65522	5.97674	Homo sapiens cytochrome b5 reductase-like (CYB5RL), mRNA [NM_001031672]
1137644	FAT3	A_24_P16833	NM_001008781	120114	GO:0005509(calcium ion binding)|GO:0005886(plasma membrane)|GO:0007155(cell adhesion)|GO:0007156(homophilic cell adhesion)|GO:0007275(multicellular organismal development)|GO:0016021(integral to membrane)	5.01879	2.68227	2.0082	2.18717	-2.33652	-5.05084	-0.178961	-1.13207	0.258257	2.20449	1.90893	5.0746	4.99682	7.87238	2.18717	1.98696	2.02945	4.0304	3.62988	2.2419	1.98776	1.94924	1.93183	1.96359	Homo sapiens FAT tumor suppressor homolog 3 (Drosophila) (FAT3), mRNA [NM_001008781]
1137646	C1orf124	A_23_P433791	NM_001010984	83932	GO:0003677(DNA binding)|GO:0006281(DNA repair)|GO:0016607(nuclear speck)|GO:0046872(metal ion binding)	3.80169	6.72921	6.54012	5.37495	2.92752	7.60804	1.16516	2.24259	0.0633699	6.75887	8.98077	5.21779	4.15032	1.87978	5.37495	7.37949	5.70074	7.1074	5.9409	5.30899	6.61242	8.81095	7.65275	8.53055	Homo sapiens chromosome 1 open reading frame 124 (C1orf124), transcript variant 2, mRNA [NM_001010984]
1137648	PCBP1	A_24_P103025	NM_006196	5093	GO:0000398(nuclear mRNA splicing, via spliceosome)|GO:0003677(DNA binding)|GO:0003697(single-stranded DNA binding)|GO:0003723(RNA binding)|GO:0005515(protein binding)|GO:0005634(nucleus)|GO:0005654(nucleoplasm)|GO:0005737(cytoplasm)|GO:0008380(RNA splicing)|GO:0010467(gene expression)|GO:0016071(mRNA metabolic process)|GO:0030529(ribonucleoprotein complex)	8.78021	11.1064	13.0595	13.0118	2.32623	5.01492	0.0476792	1.0336	0.527252	14.1907	14.5137	13.334	3.71348	9.61533	13.0118	13.6612	12.4578	7.20031	12.289	12.2167	12.9857	14.3596	14.3013	14.3383	Homo sapiens poly(rC) binding protein 1 (PCBP1), mRNA [NM_006196]
1137649	CRKL	A_24_P935009	NM_005207	1399	GO:0001568(blood vessel development)|GO:0004713(protein tyrosine kinase activity)|GO:0004871(signal transducer activity)|GO:0005070(SH3/SH2 adaptor activity)|GO:0005515(protein binding)|GO:0005829(cytosol)|GO:0007254(JNK cascade)|GO:0007265(Ras protein signal transduction)|GO:0007389(pattern specification process)|GO:0007507(heart development)|GO:0009887(organ morphogenesis)|GO:0009952(anterior/p…	6.00678	7.45896	8.15239	6.5136	1.45218	2.73622	1.63879	3.11405	0.15479	9.77877	9.26334	7.96261	5.4657	6.04103	6.5136	7.56511	8.73967	6.07209	9.6653	9.48956	7.94091	9.48906	9.45925	9.58696	Homo sapiens v-crk sarcoma virus CT10 oncogene homolog (avian)-like (CRKL), mRNA [NM_005207]
1137650	EXOC7	A_23_P89163	NM_001013839	23265	GO:0000145(exocyst)|GO:0005515(protein binding)|GO:0005737(cytoplasm)|GO:0005815(microtubule organizing center)|GO:0005829(cytosol)|GO:0005886(plasma membrane)|GO:0006887(exocytosis)|GO:0015031(protein transport)|GO:0034451(centriolar satellite)	10.7505	12.7389	14.1414	14.34	1.98841	3.96799	-0.19861	-1.14759	0.432502	13.324	13.4406	14.0894	8.77371	9.13765	14.34	14.0583	14.2245	9.9338	12.3799	13.9763	13.0867	12.9139	12.8181	12.9992	Homo sapiens exocyst complex component 7 (EXOC7), transcript variant 1, mRNA [NM_001013839]
1137654	VNN3	A_23_P398449	NR_028291	55350	GO:0005575(cellular_component)|GO:0005886(plasma membrane)|GO:0006807(nitrogen compound metabolic process)|GO:0008150(biological_process)|GO:0017159(pantetheine hydrolase activity)|GO:0031225(anchored to membrane)	5.45828	3.34308	2.84554	2.19027	-2.1152	-4.3325	0.65527	1.57491	0.303527	1.88936	1.88636	3.37308	6.66897	7.51561	2.19027	2.00029	3.69079	4.33817	2.1782	2.33231	2.07327	1.92296	5.32151	1.96085	Homo sapiens vanin 3 (VNN3), transcript variant 1, non-coding RNA [NR_028291]
1137659	ZNF498	A_23_P309246	NM_145115	221785	GO:0003677(DNA binding)|GO:0003700(sequence-specific DNA binding transcription factor activity)|GO:0005622(intracellular)|GO:0005634(nucleus)|GO:0006355(regulation of transcription, DNA-dependent)|GO:0008270(zinc ion binding)|GO:0016032(viral reproduction)|GO:0046872(metal ion binding)	7.3371	5.22344	5.2824	5.88631	-2.11366	-4.32788	-0.603914	-1.51983	0.104993	7.91599	8.70037	4.96161	7.82528	8.29971	5.88631	4.08781	6.47698	5.10553	2.88016	9.54441	10.6915	8.72584	8.13559	9.01437	Homo sapiens zinc finger protein 498 (ZNF498), mRNA [NM_145115]
1137660	BC022362	A_24_P263786				9.22066	8.5585	7.31511	7.8287	-0.66216	-1.58245	-0.513595	-1.4276	0.67807	6.82676	6.72175	7.3454	9.33752	10.4957	7.8287	6.9161	7.71412	11.0453	8.2911	8.35491	7.87524	6.91975	6.45741	6.85662	immunoglobulin kappa variable 2D-30 [Source:HGNC Symbol;Acc:5801] [ENST00000474213]
1137664	OR1A2	A_23_P130281	NM_012352	26189	GO:0004872(receptor activity)|GO:0004984(olfactory receptor activity)|GO:0005886(plasma membrane)|GO:0007608(sensory perception of smell)|GO:0016021(integral to membrane)|GO:0050896(response to stimulus)	6.06085	4.79905	3.83582	3.79871	-1.2618	-2.39795	0.0371014	1.02605	0.488515	2.64333	3.59923	3.12836	6.20079	8.18306	3.79871	3.04689	4.62474	6.72551	2.58537	3.73947	2.35747	2.53294	2.419	1.9863	Homo sapiens olfactory receptor, family 1, subfamily A, member 2 (OR1A2), mRNA [NM_012352]
1137670	NRG2	A_23_P213699	NM_013982	9542	GO:0005006(epidermal growth factor receptor activity)|GO:0005102(receptor binding)|GO:0005154(epidermal growth factor receptor binding)|GO:0005576(extracellular region)|GO:0005886(plasma membrane)|GO:0007165(signal transduction)|GO:0008083(growth factor activity)|GO:0009790(embryo development)|GO:0016021(integral to membrane)|GO:0043125(ErbB-3 class receptor binding)	6.392	2.51977	2.02907	2.75369	-3.87223	-14.644	-0.72462	-1.65247	0.206863	1.88764	1.94939	1.93433	5.17496	11.2473	2.75369	2.01064	2.0475	3.50116	2.07522	3.86017	3.26206	1.896	1.90362	1.93119	Homo sapiens neuregulin 2 (NRG2), transcript variant 3, mRNA [NM_013982]
1137671	FDPSL2A	A_32_P95223	NR_003262	619190		8.72383	10.4133	12.2867	13.3805	1.68946	3.22536	-1.09385	-2.13443	0.603188	13.7533	12.9741	13.482	6.63745	6.1535	13.3805	12.6273	11.9461	6.66649	11.4308	12.0331	13.2042	13.8587	13.5121	13.7983	Homo sapiens MGC44478 (FDPSL2A), non-coding RNA [NR_003262]
1137672	RPAIN	A_23_P66766	NM_001160246	84268	GO:0005634(nucleus)|GO:0005730(nucleolus)|GO:0005737(cytoplasm)|GO:0006261(DNA-dependent DNA replication)|GO:0006281(DNA repair)|GO:0006310(DNA recombination)|GO:0006606(protein import into nucleus)|GO:0009411(response to UV)|GO:0016605(PML body)|GO:0032403(protein complex binding)|GO:0046872(metal ion binding)	5.85602	8.36724	11.5414	12.0743	2.51123	5.70104	-0.532887	-1.44682	0.605056	11.0636	13.8765	10.7991	3.53887	1.9549	12.0743	12.1503	10.9324	2.01895	10.6938	11.8892	11.1537	11.096	10.2364	10.8389	Homo sapiens RPA interacting protein (RPAIN), transcript variant 4, mRNA [NM_001160246]
1137679	AB030181	A_24_P196499				3.66023	6.61411	6.7594	4.27026	2.95387	7.74827	2.48914	5.61445	0.00217331	5.99383	4.94138	3.83022	3.02579	3.68465	4.27026	6.47515	7.04365	6.32352	1.99848	2.04932	7.07627	4.83557	5.902	3.83368	Homo sapiens mRNA for RBP1-like protein, complete cds. [AB030181]
1137682	APLP1	A_23_P27983	NM_005166	333	GO:0005515(protein binding)|GO:0005604(basement membrane)|GO:0005737(cytoplasm)|GO:0005886(plasma membrane)|GO:0006897(endocytosis)|GO:0006915(apoptosis)|GO:0007155(cell adhesion)|GO:0007193(inhibition of adenylate cyclase activity by G-protein signaling pathway)|GO:0007399(nervous system development)|GO:0008201(heparin binding)|GO:0008219(cell death)|GO:0009887(organ morphogenesis)|GO:0016021(in…	9.4556	9.75698	9.76011	9.0821	0.301374	1.23232	0.678016	1.59994	0.620954	9.41375	8.80234	9.07051	9.2358	10.0489	9.0821	10.5858	8.93444	9.75071	9.73056	9.61628	11.3165	8.07965	9.32195	9.41174	Homo sapiens amyloid beta (A4) precursor-like protein 1 (APLP1), transcript variant 2, mRNA [NM_005166]
1137687	C9orf93	A_32_P395879	NM_173550	203238		6.38895	3.4875	2.79794	7.69709	-2.90145	-7.47177	-4.89915	-29.8394	0.0634367	5.16164	6.13723	4.20903	5.0504	6.41937	7.69709	1.95446	3.64142	4.86663	2.67367	4.59469	1.93236	5.34371	6.40748	5.89703	Homo sapiens chromosome 9 open reading frame 93 (C9orf93), mRNA [NM_173550]
1137692	MPDU1	A_24_P198844	NM_004870	9526	GO:0005515(protein binding)|GO:0005739(mitochondrion)|GO:0005783(endoplasmic reticulum)|GO:0005789(endoplasmic reticulum membrane)|GO:0006457(protein folding)|GO:0006488(dolichol-linked oligosaccharide biosynthetic process)|GO:0009312(oligosaccharide biosynthetic process)|GO:0016020(membrane)|GO:0016021(integral to membrane)	10.768	10.9134	11.6673	12.1363	0.145359	1.10601	-0.46901	-1.38416	0.896624	10.9618	11.1053	11.8157	9.68112	10.4867	12.1363	11.864	11.4705	9.40561	11.9683	12.0697	10.7997	10.8662	10.7931	10.8681	Homo sapiens mannose-P-dolichol utilization defect 1 (MPDU1), transcript variant 1, mRNA [NM_004870]
1137695	MCFD2	A_23_P120270	NM_139279	90411	GO:0005509(calcium ion binding)|GO:0005576(extracellular region)|GO:0005783(endoplasmic reticulum)|GO:0005793(ER-Golgi intermediate compartment)|GO:0005794(Golgi apparatus)|GO:0012507(ER to Golgi transport vesicle membrane)|GO:0015031(protein transport)|GO:0016192(vesicle-mediated transport)|GO:0018279(protein N-linked glycosylation via asparagine)|GO:0019752(carboxylic acid metabolic process)|GO…	7.99109	8.73961	11.1941	12.9114	0.748525	1.68007	-1.71733	-3.28828	0.840263	12.9223	12.4796	13.6154	5.44238	5.61943	12.9114	10.8568	11.5314	3.83061	11.2301	12.2391	9.75736	13.783	13.2117	13.5208	Homo sapiens multiple coagulation factor deficiency 2 (MCFD2), transcript variant 1, mRNA [NM_139279]
1137699	LOC286434	A_32_P40375				8.0939	9.16541	10.4345	10.8725	1.07151	2.10163	-0.437947	-1.35468	0.693979	11.6117	12.0847	11.9489	3.83368	9.57554	10.8725	11.048	9.82111	6.62716	12.3355	8.06261	10.4082	11.9363	12.3429	11.5648	Unknown
1137700	CCDC69	A_24_P97825	NM_015621	26112		2.69886	5.93201	5.51691	1.88444	3.23315	9.40316	3.63246	12.4017	0.0437043	6.52046	6.35074	6.57985	2.03657	4.17556	1.88444	6.76053	4.27328	6.76221	1.85913	2.85923	3.95135	4.64119	5.84175	4.97885	Homo sapiens coiled-coil domain containing 69 (CCDC69), mRNA [NM_015621]
1137701	DNAJC30	A_23_P157170	NM_032317	84277	GO:0005739(mitochondrion)|GO:0006457(protein folding)|GO:0031072(heat shock protein binding)|GO:0051082(unfolded protein binding)	10.5984	11.2781	11.6806	11.2177	0.679663	1.60177	0.462966	1.37837	0.327944	10.4539	10.2832	11.6334	9.7168	10.8607	11.2177	11.55	11.8112	10.4729	10.5163	7.01199	10.1357	10.5513	11.1745	10.6996	Homo sapiens DnaJ (Hsp40) homolog, subfamily C, member 30 (DNAJC30), mRNA [NM_032317]
1137703	PLK5P	A_32_P50223	NR_026557	126520		4.56331	4.73318	3.87088	4.87144	0.169873	1.12496	-1.00056	-2.00078	0.859742	3.62685	2.85832	3.55353	4.07593	4.74255	4.87144	3.70903	4.03273	6.45779	3.57977	4.98745	6.27749	4.01555	2.83242	3.08173	Homo sapiens polo-like kinase 5, pseudogene (PLK5P), non-coding RNA [NR_026557]
1137706	FLJ31813	A_24_P677642				8.5008	8.79178	10.3951	12.2446	0.290972	1.22346	-1.84951	-3.60378	0.911807	11.8685	12.6147	12.0399	6.57114	6.68664	12.2446	10.5819	10.2083	5.58509	10.1266	11.2757	11.8874	13.0324	13.0857	12.799	Homo sapiens cDNA FLJ31813 fis, clone NT2RI2009517. [AK056375]
1137708	TXNL4B	A_24_P399083	NM_017853	54957	GO:0005634(nucleus)|GO:0005681(spliceosomal complex)|GO:0006397(mRNA processing)|GO:0007049(cell cycle)|GO:0007067(mitosis)|GO:0008380(RNA splicing)	5.69735	9.06869	9.31068	3.31788	3.37134	10.3484	5.99279	63.6811	0.0544821	8.34199	7.02724	7.65568	6.70113	7.07303	3.31788	8.81604	9.80531	8.58471	3.23793	5.56468	7.39076	5.63854	7.80477	7.65924	Homo sapiens thioredoxin-like 4B (TXNL4B), transcript variant 1, mRNA [NM_017853]
1137711	GEMIN6	A_23_P56567	NM_024775	79833	GO:0000245(spliceosome assembly)|GO:0000387(spliceosomal snRNP assembly)|GO:0000398(nuclear mRNA splicing, via spliceosome)|GO:0005515(protein binding)|GO:0005634(nucleus)|GO:0005654(nucleoplasm)|GO:0005681(spliceosomal complex)|GO:0005737(cytoplasm)|GO:0005829(cytosol)|GO:0008380(RNA splicing)|GO:0015030(Cajal body)|GO:0016070(RNA metabolic process)|GO:0016604(nuclear body)|GO:0034660(ncRNA meta…	7.44031	8.71857	10.1751	9.10496	1.27826	2.42546	1.07009	2.09957	0.523078	9.65883	10.6098	8.93727	7.09005	6.12593	9.10496	9.0095	11.3406	5.80561	11.3331	11.3212	10.9674	11.5279	11.5829	11.5909	Homo sapiens gem (nuclear organelle) associated protein 6 (GEMIN6), mRNA [NM_024775]
1137713	C20orf27	A_23_P28878	NM_001039140	54976		5.62092	9.41928	10.5714	11.5877	3.79836	13.913	-1.01636	-2.02281	0.308691	9.13204	8.17584	10.6202	3.33344	1.94159	11.5877	9.72764	11.4151	7.11509	13.3805	12.6333	12.2398	10.7307	10.5132	10.9943	Homo sapiens chromosome 20 open reading frame 27 (C20orf27), mRNA [NM_001039140]
1137714	hCG_2008140	A_32_P100258	NR_024279	729614		8.69718	5.66787	7.59983	9.23953	-3.02931	-8.16419	-1.63971	-3.11602	0.252185	7.41392	7.99356	6.94078	6.55399	10.298	9.23953	8.2911	6.90855	1.80397	5.0465	8.3134	1.76943	6.00809	6.96797	7.05573	Homo sapiens hypothetical LOC729614 (FLJ37453), non-coding RNA [NR_024279]
1137716	MRPS24	A_23_P42884	NM_032014	64951	GO:0003674(molecular_function)|GO:0003735(structural constituent of ribosome)|GO:0005515(protein binding)|GO:0005739(mitochondrion)|GO:0005762(mitochondrial large ribosomal subunit)|GO:0005763(mitochondrial small ribosomal subunit)|GO:0005840(ribosome)|GO:0006412(translation)|GO:0008150(biological_process)	8.6242	10.1221	12.7403	13.7743	1.49785	2.82422	-1.03399	-2.04768	0.705427	10.6208	11.818	13.2393	5.74368	6.35463	13.7743	12.2378	13.2428	4.88556	12.0919	13.2421	12.7643	10.5991	10.4052	10.3923	Homo sapiens mitochondrial ribosomal protein S24 (MRPS24), nuclear gene encoding mitochondrial protein, mRNA [NM_032014]
1137717	CBX1	A_24_P298174	NM_006807	10951	GO:0000775(chromosome, centromeric region)|GO:0000785(chromatin)|GO:0001939(female pronucleus)|GO:0001940(male pronucleus)|GO:0003682(chromatin binding)|GO:0005515(protein binding)|GO:0005634(nucleus)|GO:0005654(nucleoplasm)|GO:0005720(nuclear heterochromatin)|GO:0005721(centromeric heterochromatin)|GO:0005819(spindle)|GO:0010369(chromocenter)|GO:0019899(enzyme binding)|GO:0045892(negative regula…	11.966	9.09044	8.53942	11.5473	-2.87557	-7.33892	-3.00785	-8.04366	0.0203094	11.195	12.2931	11.0521	12.563	11.7878	11.5473	9.30821	7.77063	10.1925	10.6953	10.7148	12.008	12.1585	11.8333	12.3752	Homo sapiens chromobox homolog 1 (CBX1), transcript variant 1, mRNA [NM_006807]
1137718	MYO18B	A_23_P68846	NM_032608	84700	GO:0000166(nucleotide binding)|GO:0003774(motor activity)|GO:0003779(actin binding)|GO:0005515(protein binding)|GO:0005524(ATP binding)|GO:0005634(nucleus)|GO:0005730(nucleolus)|GO:0005737(cytoplasm)|GO:0016461(unconventional myosin complex)|GO:0030017(sarcomere)	7.19771	7.27472	6.47367	6.08295	0.0770113	1.05483	0.39072	1.31105	0.951274	4.81721	5.14479	7.0404	7.14816	8.36202	6.08295	5.4825	7.46485	8.87682	7.94425	7.89783	8.29857	4.97482	5.17622	4.49336	Homo sapiens myosin XVIIIB (MYO18B), mRNA [NM_032608]
1137720	MGC3771	A_23_P432448	NR_024166	81854		3.4483	3.92683	4.41732	4.82303	0.478537	1.39333	-0.405706	-1.32474	0.796539	2.6368	3.697	7.08784	3.53887	1.98298	4.82303	6.92795	1.9067	2.94585	6.13448	1.99349	5.10781	4.14008	1.86422	3.08364	Homo sapiens hypothetical LOC81854 (MGC3771), transcript variant 1, non-coding RNA [NR_024166]
1137729	TBC1D15	A_23_P139558	NM_022771	64786	GO:0005096(GTPase activator activity)|GO:0005097(Rab GTPase activator activity)|GO:0005515(protein binding)|GO:0005576(extracellular region)|GO:0005622(intracellular)|GO:0005737(cytoplasm)|GO:0005739(mitochondrion)|GO:0032313(regulation of Rab GTPase activity)|GO:0032851(positive regulation of Rab GTPase activity)	7.97505	7.52291	8.03263	9.61957	-0.452145	-1.36807	-1.58694	-3.00412	0.717757	9.01104	8.93629	9.89381	6.25848	8.0471	9.61957	7.35027	8.715	6.50345	11.0251	5.4062	6.19403	9.56593	9.66135	9.77877	Homo sapiens TBC1 domain family, member 15 (TBC1D15), transcript variant 1, mRNA [NM_022771]
1137730	ND5	A_23_P406928		4540	GO:0001666(response to hypoxia)|GO:0005739(mitochondrion)|GO:0005743(mitochondrial inner membrane)|GO:0005747(mitochondrial respiratory chain complex I)|GO:0006120(mitochondrial electron transport, NADH to ubiquinone)|GO:0006810(transport)|GO:0008137(NADH dehydrogenase (ubiquinone) activity)|GO:0010243(response to organic nitrogen)|GO:0016020(membrane)|GO:0016021(integral to membrane)|GO:0016491(…	14.0052	16.2538	16.2606	15.6144	2.24868	4.75247	0.646242	1.56509	0.307277	15.8902	15.978	16.2789	16.2263	10.1748	15.6144	16.2949	16.2263	16.2403	16.0385	16.1542	15.8774	16.1019	16.3785	15.9623	mitochondrially encoded NADH dehydrogenase 5 [Source:HGNC Symbol;Acc:7461] [ENST00000361567]
1137732	LAMA5	A_23_P109269	NM_005560	3911	GO:0001525(angiogenesis)|GO:0001658(branching involved in ureteric bud morphogenesis)|GO:0001738(morphogenesis of a polarized epithelium)|GO:0001755(neural crest cell migration)|GO:0001942(hair follicle development)|GO:0005178(integrin binding)|GO:0005198(structural molecule activity)|GO:0005488(binding)|GO:0005576(extracellular region)|GO:0005604(basement membrane)|GO:0005605(basal lamina)|GO:00…	12.0366	11.3494	10.8504	11.2495	-0.687206	-1.61016	-0.399088	-1.31867	0.405762	10.465	10.5293	10.1199	12.0093	12.8511	11.2495	11.3552	10.3456	12.3475	11.0102	11.0077	11.1249	10.7424	10.6143	10.8232	Homo sapiens laminin, alpha 5 (LAMA5), mRNA [NM_005560]
1137737	TBCEL	A_23_P410017	NM_152715	219899	GO:0005737(cytoplasm)|GO:0005856(cytoskeleton)	7.20462	5.80837	7.38698	3.82738	-1.39625	-2.63217	3.5596	11.7909	0.585138	7.98884	9.41909	8.3884	9.02845	8.75803	3.82738	8.15389	6.62007	2.65116	5.25373	6.29508	8.44911	9.39951	9.4919	9.18267	Homo sapiens tubulin folding cofactor E-like (TBCEL), transcript variant 1, mRNA [NM_152715]
1137738	DPH3	A_24_P225907	NM_206831	285381	GO:0005515(protein binding)|GO:0005634(nucleus)|GO:0005730(nucleolus)|GO:0005737(cytoplasm)|GO:0017183(peptidyl-diphthamide biosynthetic process from peptidyl-histidine)|GO:0046872(metal ion binding)|GO:0050709(negative regulation of protein secretion)|GO:0051099(positive regulation of binding)	6.91133	7.3405	8.81664	10.2458	0.429165	1.34645	-1.42911	-2.69281	0.865596	9.63641	9.2296	10.8804	6.18629	4.30195	10.2458	9.91732	7.71596	4.38821	9.42574	10.5812	8.91169	9.0773	8.47075	9.51713	Homo sapiens DPH3, KTI11 homolog (S. cerevisiae) (DPH3), transcript variant 1, mRNA [NM_206831]
1137739	NSUN7	A_24_P7121	NM_024677	79730	GO:0008168(methyltransferase activity)|GO:0016740(transferase activity)	8.30007	7.15245	8.06972	6.58107	-1.14762	-2.21548	1.48865	2.80627	0.442602	4.347	5.70602	4.38155	9.22297	9.09617	6.58107	8.91143	7.22802	5.31791	6.95857	11.3461	9.64896	3.61971	3.60889	3.93353	Homo sapiens NOP2/Sun domain family, member 7 (NSUN7), mRNA [NM_024677]
1137741	KIF26A	A_32_P27917	NM_015656	26153	GO:0000166(nucleotide binding)|GO:0001560(regulation of cell growth by extracellular stimulus)|GO:0003777(microtubule motor activity)|GO:0005515(protein binding)|GO:0005524(ATP binding)|GO:0005737(cytoplasm)|GO:0005829(cytosol)|GO:0005856(cytoskeleton)|GO:0005874(microtubule)|GO:0007018(microtubule-based movement)|GO:0007596(blood coagulation)|GO:0008017(microtubule binding)|GO:0009968(negative r…	12.3759	10.0574	9.03895	8.99757	-2.31847	-4.98804	0.0413789	1.0291	0.30759	8.27543	8.4898	9.79723	13.8205	14.3097	8.99757	8.74875	9.32915	12.0944	10.9973	11.6646	11.7698	9.33893	8.97149	9.03633	Homo sapiens kinesin family member 26A (KIF26A), mRNA [NM_015656]
1137742	YIPF1	A_23_P200239	NM_018982	54432	GO:0016020(membrane)|GO:0016021(integral to membrane)|GO:0030133(transport vesicle)	10.6384	10.8219	11.9178	11.9848	0.183549	1.13567	-0.0669818	-1.04752	0.900312	10.3809	10.6041	12.7359	10.5494	9.38095	11.9848	11.3054	12.5302	8.63021	12.2734	12.634	11.708	9.4348	8.72963	9.45748	Homo sapiens Yip1 domain family, member 1 (YIPF1), transcript variant 1, mRNA [NM_018982]
1137743	ENST00000356370	A_24_P256404				5.58686	4.91046	4.75984	6.95445	-0.676404	-1.59815	-2.19461	-4.57766	0.734833	9.60666	7.56445	6.82496	5.99213	3.81401	6.95445	7.54336	1.97633	5.2117	6.46098	2.2419	10.5774	9.49125	9.31938	9.61149	Homo sapiens cDNA FLJ35883 fis, clone TESTI2008929. [AK093202]
1137746	COL18A1	A_23_P211212	NM_030582	80781	GO:0001525(angiogenesis)|GO:0001886(endothelial cell morphogenesis)|GO:0005201(extracellular matrix structural constituent)|GO:0005515(protein binding)|GO:0005576(extracellular region)|GO:0005581(collagen)|GO:0005604(basement membrane)|GO:0005615(extracellular space)|GO:0007155(cell adhesion)|GO:0007601(visual perception)|GO:0008284(positive regulation of cell proliferation)|GO:0008285(negative r…	13.3901	13.6544	14.2136	11.1328	0.264316	1.20107	3.08074	8.46046	0.844789	13.1008	11.1514	12.4869	14.4145	14.623	11.1328	14.4034	14.0237	12.5362	14.5294	13.2544	12.9284	11.3652	11.5617	11.1714	Homo sapiens collagen, type XVIII, alpha 1 (COL18A1), transcript variant 1, mRNA [NM_030582]
1137753	ACAP1	A_23_P107336	NM_014716	9744	GO:0004629(phospholipase C activity)|GO:0005515(protein binding)|GO:0006629(lipid metabolic process)|GO:0008060(ARF GTPase activator activity)|GO:0008270(zinc ion binding)|GO:0015031(protein transport)|GO:0032312(regulation of ARF GTPase activity)|GO:0035556(intracellular signal transduction)|GO:0046872(metal ion binding)	8.87776	6.5792	5.54953	5.44029	-2.29856	-4.91965	0.109242	1.07866	0.315956	4.97554	5.13415	4.16536	10.3984	10.7946	5.44029	5.50874	5.59032	8.63855	8.41167	10.3069	6.34988	3.9406	3.8763	4.96161	Homo sapiens ArfGAP with coiled-coil, ankyrin repeat and PH domains 1 (ACAP1), mRNA [NM_014716]
1137756	FAM159A	A_24_P160491				4.11801	7.24867	7.40647	6.81805	3.13066	8.75838	0.58842	1.5036	0.127404	5.74582	6.45316	6.90175	1.97001	3.56597	6.81805	6.06317	8.74978	6.93308	7.1964	6.51956	9.19637	4.97917	7.44944	5.37856	Homo sapiens cDNA FLJ46370 fis, clone TESTI4051858. [AK128236]
1137757	SNX27	A_23_P201238	NM_030918	81609	GO:0005515(protein binding)|GO:0005737(cytoplasm)|GO:0005769(early endosome)|GO:0005829(cytosol)|GO:0007154(cell communication)|GO:0007165(signal transduction)|GO:0015031(protein transport)|GO:0035091(phosphatidylinositol binding)	4.37097	3.52804	4.25774	1.94272	-0.842931	-1.79369	2.31502	4.97612	0.7541	9.78623	10.5715	10.8084	2.78268	8.38751	1.94272	6.50789	2.00759	2.06864	7.26275	11.7102	12.0258	11.6669	10.9994	11.4436	Homo sapiens sorting nexin family member 27 (SNX27), mRNA [NM_030918]
1137765	SPATA19	A_23_P430718	NM_174927	219938	GO:0005739(mitochondrion)|GO:0005741(mitochondrial outer membrane)|GO:0007275(multicellular organismal development)|GO:0007283(spermatogenesis)|GO:0016020(membrane)|GO:0030154(cell differentiation)	8.63588	7.55459	6.52856	6.48579	-1.08129	-2.11593	0.0427716	1.03009	0.51382	6.40977	6.3588	6.12593	9.9333	9.48857	6.48579	6.10928	6.94784	9.60666	7.6546	7.21493	7.0586	6.18964	5.59898	5.97347	Homo sapiens spermatogenesis associated 19 (SPATA19), mRNA [NM_174927]
1137768	TOMM40L	A_23_P845	NM_032174	84134	GO:0005739(mitochondrion)|GO:0005741(mitochondrial outer membrane)|GO:0008308(voltage-gated anion channel activity)|GO:0015031(protein transport)|GO:0015288(porin activity)|GO:0016020(membrane)|GO:0043234(protein complex)|GO:0046930(pore complex)|GO:0055085(transmembrane transport)	6.3714	8.51074	11.7822	12.8747	2.13934	4.40561	-1.09256	-2.13252	0.671426	9.89866	11.3417	12.8115	2.08726	4.15218	12.8747	10.8517	12.7126	1.96783	13.2558	12.389	11.7502	10.0688	10.6607	10.7131	Homo sapiens translocase of outer mitochondrial membrane 40 homolog (yeast)-like (TOMM40L), nuclear gene encoding mitochondrial protein, mRNA [NM_032174]
1137770	MPPED1	A_23_P146855	NM_001044370	758	GO:0003674(molecular_function)|GO:0005575(cellular_component)|GO:0008150(biological_process)|GO:0016787(hydrolase activity)	14.1806	13.3089	12.6941	12.4698	-0.871756	-1.82989	0.224362	1.16826	0.52151	12.5943	12.9412	12.4111	16.1761	13.896	12.4698	12.6656	12.7227	14.5383	12.599	12.192	13.227	11.5773	12.1588	11.7123	Homo sapiens metallophosphoesterase domain containing 1 (MPPED1), mRNA [NM_001044370]
1137775	VAMP4	A_23_P61569	NM_003762	8674	GO:0000139(Golgi membrane)|GO:0005764(lysosome)|GO:0005768(endosome)|GO:0005794(Golgi apparatus)|GO:0016020(membrane)|GO:0016021(integral to membrane)|GO:0016192(vesicle-mediated transport)	4.38872	2.32074	2.02622	2.01096	-2.06798	-4.19299	0.0152611	1.01063	0.179343	5.91615	6.41963	4.97885	4.98696	6.16823	2.01096	1.95483	2.09761	2.90977	1.99059	2.01457	2.0091	8.25894	8.12387	8.75407	Homo sapiens vesicle-associated membrane protein 4 (VAMP4), transcript variant 1, mRNA [NM_003762]
1137778	C12orf48	A_23_P87769	NM_017915	55010	GO:0003677(DNA binding)|GO:0005634(nucleus)|GO:0005737(cytoplasm)|GO:0006974(response to DNA damage stimulus)	7.26072	3.62911	3.30183	8.23298	-3.63161	-12.3944	-4.93115	-30.5087	0.00823577	3.80888	2.86176	4.98123	6.5305	7.01868	8.23298	4.06356	2.5401	4.28366	9.46706	7.52116	8.18964	2.37593	1.93308	2.00137	Homo sapiens chromosome 12 open reading frame 48 (C12orf48), mRNA [NM_017915]
1137780	ACAD11	A_23_P212497	NM_032169	84129	GO:0003995(acyl-CoA dehydrogenase activity)|GO:0005777(peroxisome)|GO:0016772(transferase activity, transferring phosphorus-containing groups)|GO:0050660(flavin adenine dinucleotide binding)	4.97915	4.90692	6.35255	10.1558	-0.0722263	-1.05134	-3.8033	-13.9607	0.984153	10.6691	11.5959	9.52946	2.06095	2.72065	10.1558	9.2799	3.42519	2.01568	3.88661	1.86536	9.75071	10.9115	10.1386	9.88373	Homo sapiens acyl-CoA dehydrogenase family, member 11 (ACAD11), mRNA [NM_032169]
1137781	TEKT4	A_32_P231179	NM_144705	150483	GO:0000226(microtubule cytoskeleton organization)|GO:0005737(cytoplasm)|GO:0005856(cytoskeleton)|GO:0005874(microtubule)|GO:0005929(cilium)|GO:0019861(flagellum)|GO:0030030(cell projection organization)|GO:0035085(cilium axoneme)|GO:0035086(flagellar axoneme)	11.4304	11.2632	11.1153	10.4925	-0.167147	-1.12284	0.622762	1.53982	0.768161	6.99668	11.3287	10.4514	12.0556	11.743	10.4925	11.4192	10.8114	11.5591	8.27228	7.9881	7.19266	10.5271	10.6436	10.2853	Homo sapiens tektin 4 (TEKT4), mRNA [NM_144705]
1137784	A3GALT2	A_24_P16184				5.53811	4.34311	4.22816	2.40618	-1.195	-2.28945	1.82198	3.53567	0.501377	4.44384	5.03839	8.5187	6.85968	7.34847	2.40618	3.59084	4.86549	4.57299	4.35408	4.72899	4.15218	2.30617	2.28445	4.22825	GB
1137785	APIP	A_23_P2066	NM_015957	51074	GO:0005515(protein binding)|GO:0005737(cytoplasm)|GO:0006915(apoptosis)|GO:0008652(cellular amino acid biosynthetic process)|GO:0009086(methionine biosynthetic process)|GO:0016829(lyase activity)|GO:0042802(identical protein binding)|GO:0043167(ion binding)|GO:0046570(methylthioribulose 1-phosphate dehydratase activity)|GO:0046872(metal ion binding)|GO:0071267(L-methionine salvage)	7.36611	7.17143	8.10556	9.98874	-0.19468	-1.14447	-1.88319	-3.68889	0.914523	11.5167	11.2163	10.1414	6.01915	6.09042	9.98874	7.14193	9.06918	5.30317	11.4847	9.71816	10.0515	12.4818	12.3084	12.578	Homo sapiens APAF1 interacting protein (APIP), mRNA [NM_015957]
1137787	C17orf64	A_23_P164100	NM_181707	124773		4.25653	3.92886	4.88265	4.797	-0.327677	-1.25499	0.0856548	1.06117	0.808941	2.75185	3.49158	3.61218	2.84215	5.13045	4.797	4.12658	5.63872	2.02127	9.52836	8.97499	4.74958	3.48139	3.55848	3.49276	Homo sapiens chromosome 17 open reading frame 64 (C17orf64), mRNA [NM_181707]
1137789	ARAF	A_23_P73511	NM_001654	369	GO:0000166(nucleotide binding)|GO:0004672(protein kinase activity)|GO:0004674(protein serine/threonine kinase activity)|GO:0005057(receptor signaling protein activity)|GO:0005515(protein binding)|GO:0005524(ATP binding)|GO:0005575(cellular_component)|GO:0005626(insoluble fraction)|GO:0005739(mitochondrion)|GO:0005829(cytosol)|GO:0006464(protein modification process)|GO:0006468(protein phosphoryla…	8.37649	9.62974	11.2709	12.0217	1.25326	2.38379	-0.750839	-1.68277	0.674636	11.4795	10.5105	11.9141	8.46401	4.64373	12.0217	12.4371	10.1047	6.34748	11.7675	12.4255	10.0843	10.2437	10.351	9.60932	Homo sapiens v-raf murine sarcoma 3611 viral oncogene homolog (ARAF), mRNA [NM_001654]
1137790	GAGE1	A_24_P943370	NM_001468	2543	GO:0006968(cellular defense response)	4.00928	2.93612	3.15359	2.2349	-1.07316	-2.10404	0.918686	1.89039	0.397022	1.90739	1.91949	1.96292	5.0504	4.74255	2.2349	2.00407	4.3031	2.50118	2.0279	2.16366	2.31626	1.90277	1.89325	1.95557	Homo sapiens G antigen 1 (GAGE1), transcript variant 1, mRNA [NM_001468]
1137791	SOSTDC1	A_23_P145841	NM_015464	25928	GO:0005576(extracellular region)|GO:0005615(extracellular space)|GO:0007389(pattern specification process)|GO:0016055(Wnt receptor signaling pathway)|GO:0030514(negative regulation of BMP signaling pathway)|GO:0042475(odontogenesis of dentine-containing tooth)	3.05152	3.21277	3.8519	1.8871	0.161257	1.11826	1.96481	3.90361	0.899565	3.02791	1.82713	3.9087	2.21602	5.05144	1.8871	4.1077	3.59611	1.93452	3.90313	6.2868	5.22435	2.56655	3.07586	2.75602	Homo sapiens sclerostin domain containing 1 (SOSTDC1), mRNA [NM_015464]
1137794	C13orf39	A_24_P212074	NM_001010977	196541	GO:0008168(methyltransferase activity)|GO:0016740(transferase activity)	5.71315	3.0102	2.55605	2.64955	-2.70295	-6.51131	-0.0934983	-1.06695	0.179821	1.95513	3.54273	2.00615	6.55399	7.93591	2.64955	2.1307	2.9814	3.9185	2.37231	3.98423	3.62888	1.97768	1.97435	2.00974	Homo sapiens methyltransferase like 21C (METTL21C), mRNA [NM_001010977]
1137800	NHEDC1	A_23_P415611	NM_139173	150159	GO:0006812(cation transport)|GO:0015299(solute:hydrogen antiporter activity)|GO:0016020(membrane)|GO:0016021(integral to membrane)|GO:0055085(transmembrane transport)	6.36565	5.73984	5.68506	4.31131	-0.625817	-1.54308	1.37375	2.59143	0.740719	2.01782	3.27249	2.28555	7.23416	7.5515	4.31131	8.16275	3.20736	5.84939	6.22502	8.16365	5.90968	2.67568	3.29575	2.26775	Homo sapiens Na+/H+ exchanger domain containing 1 (NHEDC1), transcript variant 1, mRNA [NM_139173]
1137801	HIST2H2BE	A_23_P149545	NM_003528	8349	GO:0000786(nucleosome)|GO:0003677(DNA binding)|GO:0005515(protein binding)|GO:0005634(nucleus)|GO:0005694(chromosome)|GO:0006334(nucleosome assembly)|GO:0042742(defense response to bacterium)	3.78603	3.44584	3.55016	2.01096	-0.34019	-1.26592	1.53921	2.90634	0.802709	8.14453	6.67886	8.34071	4.93958	4.40754	2.01096	5.10116	1.99917	3.23718	1.98721	2.03263	2.00781	10.0128	9.24371	9.83542	Homo sapiens histone cluster 2, H2be (HIST2H2BE), mRNA [NM_003528]
1137803	GOLT1B	A_24_P321511	NM_016072	51026	GO:0000139(Golgi membrane)|GO:0004871(signal transducer activity)|GO:0005783(endoplasmic reticulum)|GO:0005794(Golgi apparatus)|GO:0007165(signal transduction)|GO:0015031(protein transport)|GO:0016020(membrane)|GO:0016021(integral to membrane)|GO:0016192(vesicle-mediated transport)|GO:0043123(positive regulation of I-kappaB kinase/NF-kappaB cascade)	6.44349	5.18846	5.23233	7.09794	-1.25503	-2.38671	-1.86561	-3.64421	0.441065	9.37894	9.27517	7.93902	5.7975	6.43501	7.09794	7.69105	2.77362	5.10071	2.91363	2.89819	2.32691	9.05448	9.01273	9.12786	Homo sapiens golgi transport 1B (GOLT1B), mRNA [NM_016072]
1137807	EIF2AK4	A_23_P54540	NM_001013703	440275	GO:0000166(nucleotide binding)|GO:0004674(protein serine/threonine kinase activity)|GO:0004694(eukaryotic translation initiation factor 2alpha kinase activity)|GO:0004812(aminoacyl-tRNA ligase activity)|GO:0005524(ATP binding)|GO:0005622(intracellular)|GO:0006446(regulation of translational initiation)|GO:0006468(protein phosphorylation)|GO:0009267(cellular response to starvation)|GO:0017148(nega…	8.46323	8.52122	9.16497	10.3726	0.0579836	1.04101	-1.20766	-2.30963	0.969962	10.4928	10.8189	10.2198	6.834	8.18306	10.3726	7.80439	10.5256	7.2337	7.64713	9.92621	10.1595	12.1471	12.1163	12.4002	Homo sapiens eukaryotic translation initiation factor 2 alpha kinase 4 (EIF2AK4), mRNA [NM_001013703]
1137812	CTRB2	A_32_P86150	NM_001025200	440387	GO:0004252(serine-type endopeptidase activity)|GO:0005576(extracellular region)|GO:0005615(extracellular space)|GO:0006508(proteolysis)|GO:0007586(digestion)|GO:0008233(peptidase activity)	14.4173	13.0507	12.5556	12.862	-1.36661	-2.57863	-0.306484	-1.23669	0.215641	12.7867	12.4574	12.1936	15.4027	14.9871	12.862	12.6008	12.5103	14.0409	12.843	12.2297	13.2695	12.4133	12.9766	12.6261	Homo sapiens chymotrypsinogen B2 (CTRB2), mRNA [NM_001025200]
1137813	UCRC	A_24_P66001	NM_001003684	29796	GO:0005739(mitochondrion)|GO:0005740(mitochondrial envelope)|GO:0005743(mitochondrial inner membrane)|GO:0006122(mitochondrial electron transport, ubiquinol to cytochrome c)|GO:0006810(transport)|GO:0008121(ubiquinol-cytochrome-c reductase activity)|GO:0016020(membrane)|GO:0022904(respiratory electron transport chain)|GO:0070469(respiratory chain)	5.50258	7.04521	9.62729	11.128	1.54263	2.91325	-1.50074	-2.82987	0.71149	10.3201	10.4981	11.1803	1.90939	3.47032	11.128	8.67761	10.577	1.88104	1.82293	3.99486	7.43507	10.7208	10.892	11.1283	Homo sapiens ubiquinol-cytochrome c reductase, complex III subunit X (UQCR10), nuclear gene encoding mitochondrial protein, transcript variant 2, mRNA [NM_001003684]
1137821	DYRK3	A_24_P345209	NM_001004023	8444	GO:0000166(nucleotide binding)|GO:0000287(magnesium ion binding)|GO:0004672(protein kinase activity)|GO:0004674(protein serine/threonine kinase activity)|GO:0004713(protein tyrosine kinase activity)|GO:0005515(protein binding)|GO:0005524(ATP binding)|GO:0005634(nucleus)|GO:0006468(protein phosphorylation)|GO:0030218(erythrocyte differentiation)	5.22208	4.60685	5.99451	11.1841	-0.615239	-1.53181	-5.18956	-36.4934	0.887196	10.4633	10.3364	9.19615	2.04394	2.43824	11.1841	10.1477	1.84129	1.83151	4.797	1.82134	1.83831	10.4302	9.76014	10.0512	Homo sapiens dual-specificity tyrosine-(Y)-phosphorylation regulated kinase 3 (DYRK3), transcript variant 2, mRNA [NM_001004023]
1137823	ODF4	A_23_P421526	NM_153007	146852	GO:0001520(outer dense fiber)|GO:0007275(multicellular organismal development)|GO:0007283(spermatogenesis)|GO:0009434(microtubule-based flagellum)|GO:0016020(membrane)|GO:0016021(integral to membrane)|GO:0030154(cell differentiation)	10.2247	9.40234	8.86875	9.15148	-0.822384	-1.76833	-0.282736	-1.2165	0.434075	6.86653	8.11531	7.25364	10.4249	11.0978	9.15148	7.94246	9.79503	10.4695	8.7234	9.13271	9.43971	7.17737	7.62505	6.71745	Homo sapiens outer dense fiber of sperm tails 4 (ODF4), mRNA [NM_153007]
1137828	C8orf68	A_32_P930375		619343		7.71108	4.87263	3.58579	4.81824	-2.83845	-7.15253	-1.23245	-2.34966	0.220671	2.41002	2.8278	4.03908	8.67885	9.63615	4.81824	3.43345	3.73813	7.4463	3.6913	4.52398	4.15717	2.30489	2.45431	3.95982	Homo sapiens cDNA clone IMAGE:4824304. [BC022082]
1137829	SIRPB1	A_23_P17456	NM_006065	10326	GO:0005515(protein binding)|GO:0005886(plasma membrane)|GO:0005887(integral to plasma membrane)|GO:0007165(signal transduction)|GO:0007166(cell surface receptor linked signaling pathway)|GO:0016020(membrane)|GO:0016021(integral to membrane)|GO:0034329(cell junction assembly)	9.44993	9.42448	8.76464	7.87298	-0.0254462	-1.01779	0.891656	1.8553	0.985468	6.92417	6.38852	8.18226	9.60634	10.8705	7.87298	7.49876	10.0305	10.7442	8.9336	9.17	8.09751	7.80426	7.71808	8.27883	Homo sapiens signal-regulatory protein beta 1 (SIRPB1), transcript variant 1, mRNA [NM_006065]
1137830	C12orf39	A_23_P2414		80763	GO:0005576(extracellular region)|GO:0005634(nucleus)|GO:0005730(nucleolus)|GO:0030133(transport vesicle)|GO:0031410(cytoplasmic vesicle)|GO:0043231(intracellular membrane-bounded organelle)	6.56916	6.12737	6.20586	3.52257	-0.441784	-1.35828	2.68329	6.42318	0.869918	6.3616	5.67162	2.3902	7.91405	8.27085	3.52257	2.71187	9.69985	5.9704	3.48945	3.72113	3.09904	7.21951	6.63316	7.78233	chromosome 12 open reading frame 39 [Source:HGNC Symbol;Acc:28139] [ENST00000256969]
1137831	C14orf142	A_23_P99579	NM_032490	84520		6.46174	3.58886	2.58837	4.74682	-2.87288	-7.32526	-2.15845	-4.46435	0.100876	4.10906	4.35687	3.98391	7.84669	6.79169	4.74682	2.62157	2.55518	5.58982	6.04744	3.11706	2.35578	4.06063	4.41212	4.90675	Homo sapiens chromosome 14 open reading frame 142 (C14orf142), mRNA [NM_032490]
1137832	CENPN	A_23_P88740	NM_018455	55839	GO:0000087(M phase of mitotic cell cycle)|GO:0000236(mitotic prometaphase)|GO:0000278(mitotic cell cycle)|GO:0000777(condensed chromosome kinetochore)|GO:0005634(nucleus)|GO:0005654(nucleoplasm)|GO:0005694(chromosome)|GO:0005829(cytosol)|GO:0006334(nucleosome assembly)|GO:0034080(CenH3-containing nucleosome assembly at centromere)	4.79707	5.47185	4.55706	10.5851	0.674777	1.59635	-6.02808	-65.2578	0.835258	5.92281	6.17739	8.99226	1.81738	1.9887	10.5851	4.86758	4.24654	7.30143	11.2008	12.2494	9.69388	3.95982	5.25723	5.87508	Homo sapiens centromere protein N (CENPN), transcript variant 3, mRNA [NM_018455]
1137835	LOC729173	A_24_P264063	XR_110528	729173		7.6547	10.2001	9.39142	8.99625	2.54536	5.83756	0.395169	1.3151	0.176822	8.39761	7.79344	9.91133	8.8761	5.09175	8.99625	8.79571	9.98712	11.8174	9.10406	8.81474	8.27883	7.60258	7.92263	7.36497	PREDICTED: Homo sapiens hypothetical LOC729173 (LOC729173), miscRNA [XR_110528]
1137836	LOC90834	A_24_P213715	NR_026993	90834		5.84918	5.34159	5.21289	6.04769	-0.507594	-1.42168	-0.834801	-1.78361	0.700701	2.9442	1.89829	2.8693	6.6274	4.87245	6.04769	3.29465	7.13113	5.59898	5.52732	2.44499	4.65281	3.00833	2.39991	2.71222	Homo sapiens hypothetical protein BC001742 (LOC90834), non-coding RNA [NR_026993]
1137838	PCDHGA12	A_24_P34944	NM_032094	26025	GO:0005509(calcium ion binding)|GO:0005886(plasma membrane)|GO:0007155(cell adhesion)|GO:0007156(homophilic cell adhesion)|GO:0016021(integral to membrane)	7.2078	7.48247	8.1079	7.71763	0.274669	1.20972	0.390274	1.31064	0.768809	11.2582	8.50037	9.0952	7.59272	6.31305	7.71763	8.82154	7.39427	6.2316	6.11863	7.44446	7.14357	9.57086	10.6068	9.18837	Homo sapiens protocadherin gamma subfamily A, 12 (PCDHGA12), transcript variant 2, mRNA [NM_032094]
1137839	MASTL	A_24_P258051	NM_032844	84930	GO:0000086(G2/M transition of mitotic cell cycle)|GO:0000166(nucleotide binding)|GO:0004674(protein serine/threonine kinase activity)|GO:0005524(ATP binding)|GO:0005634(nucleus)|GO:0005737(cytoplasm)|GO:0005813(centrosome)|GO:0005856(cytoskeleton)|GO:0006468(protein phosphorylation)|GO:0006974(response to DNA damage stimulus)|GO:0007067(mitosis)|GO:0016301(kinase activity)|GO:0016310(phosphorylat…	4.46942	5.95396	8.03027	9.66156	1.48454	2.79828	-1.63129	-3.09789	0.678808	10.0938	9.42498	8.69282	1.81032	1.93636	9.66156	8.3649	7.69565	1.80132	5.01348	8.25374	9.501	10.0331	10.0439	10.2877	Homo sapiens microtubule associated serine/threonine kinase-like (MASTL), transcript variant 2, mRNA [NM_032844]
1137843	TTTY20	A_24_P298723	NR_001546	252951		2.12061	1.83627	1.82799	1.83605	-0.284338	-1.21785	-0.00805172	-1.0056	0.199016	1.79256	1.79548	1.80583	2.46699	2.0588	1.83605	1.8231	1.83289	1.85284	3.58136	1.83617	1.8639	1.79019	1.78455	1.80698	Homo sapiens testis-specific transcript, Y-linked 20 (non-protein coding) (TTTY20), non-coding RNA [NR_001546]
1137845	FDXR	A_23_P38154	NM_004110	2232	GO:0004324(ferredoxin-NADP+ reductase activity)|GO:0005515(protein binding)|GO:0005739(mitochondrion)|GO:0005743(mitochondrial inner membrane)|GO:0005759(mitochondrial matrix)|GO:0006091(generation of precursor metabolites and energy)|GO:0006694(steroid biosynthetic process)|GO:0006810(transport)|GO:0008203(cholesterol metabolic process)|GO:0015039(NADPH-adrenodoxin reductase activity)|GO:0022900…	7.88971	9.84312	10.1858	9.21509	1.95341	3.8729	0.970708	1.9598	0.102675	8.12676	8.05833	9.40907	7.8686	6.58543	9.21509	9.48312	10.8885	9.15777	9.82183	11.3162	8.20499	7.03278	7.37239	8.68464	Homo sapiens ferredoxin reductase (FDXR), nuclear gene encoding mitochondrial protein, transcript variant 2, mRNA [NM_004110]
1137847	TLX2	A_23_P389987	NM_016170	3196	GO:0001707(mesoderm formation)|GO:0003674(molecular_function)|GO:0003700(sequence-specific DNA binding transcription factor activity)|GO:0005575(cellular_component)|GO:0005634(nucleus)|GO:0005737(cytoplasm)|GO:0006355(regulation of transcription, DNA-dependent)|GO:0007275(multicellular organismal development)|GO:0008150(biological_process)|GO:0043565(sequence-specific DNA binding)|GO:0048484(ente…	6.93902	7.032	5.69212	6.16968	0.0929848	1.06657	-0.477561	-1.39239	0.96762	5.29552	4.96382	5.49402	4.48193	10.1654	6.16968	5.7044	5.67984	9.71177	8.42806	7.04312	6.67323	4.82999	5.25174	5.12112	Homo sapiens T-cell leukemia homeobox 2 (TLX2), mRNA [NM_016170]
1137848	ZNF675	A_23_P339687	NM_138330	171392	GO:0003677(DNA binding)|GO:0005515(protein binding)|GO:0005622(intracellular)|GO:0005634(nucleus)|GO:0005737(cytoplasm)|GO:0006469(negative regulation of protein kinase activity)|GO:0007249(I-kappaB kinase/NF-kappaB cascade)|GO:0008270(zinc ion binding)|GO:0019221(cytokine-mediated signaling pathway)|GO:0030097(hemopoiesis)|GO:0030278(regulation of ossification)|GO:0045453(bone resorption)|GO:004…	9.9289	13.4997	12.5229	12.5187	3.5708	11.8828	0.00418151	1.0029	0.102612	13.2168	14.1714	12.7823	7.94333	9.32466	12.5187	12.0427	13.0031	15.4533	12.3749	12.5752	13.4681	14.3128	14.1448	14.2199	Homo sapiens zinc finger protein 675 (ZNF675), mRNA [NM_138330]
1137850	FXYD6	A_23_P150394	NM_022003	53826	GO:0003674(molecular_function)|GO:0005216(ion channel activity)|GO:0005886(plasma membrane)|GO:0006811(ion transport)|GO:0008150(biological_process)|GO:0016021(integral to membrane)	7.17219	8.00582	8.26591	6.77295	0.833629	1.78216	1.49296	2.81467	0.453571	7.2859	6.91789	8.36013	5.80896	8.93467	6.77295	8.78226	7.74956	7.48564	11.7878	10.5582	10.6531	6.48045	6.74801	6.50473	Homo sapiens FXYD domain containing ion transport regulator 6 (FXYD6), transcript variant 1, mRNA [NM_022003]
1137853	MCTP2	A_24_P244944	NM_018349	55784	GO:0005509(calcium ion binding)|GO:0005544(calcium-dependent phospholipid binding)|GO:0005624(membrane fraction)|GO:0016020(membrane)|GO:0016021(integral to membrane)|GO:0019722(calcium-mediated signaling)	7.12197	6.00428	5.11013	3.2609	-1.11769	-2.16999	1.84924	3.60309	0.630721	9.48691	5.24465	5.40302	8.67865	9.42635	3.2609	5.50747	4.71279	7.79256	5.15342	5.15094	2.48767	8.08172	7.71308	7.25227	Homo sapiens multiple C2 domains, transmembrane 2 (MCTP2), transcript variant 1, mRNA [NM_018349]
1137855	LOC338651	A_24_P33446	NR_021489	338651		5.24578	3.02696	3.05068	2.2241	-2.21882	-4.65514	0.826573	1.77347	0.251383	1.9087	2.93925	1.94849	5.65288	7.86037	2.2241	3.4518	2.64955	2.97953	2.05419	2.42393	2.07929	1.93263	1.93904	1.94905	Homo sapiens hypothetical LOC338651 (LOC338651), non-coding RNA [NR_021489]
1137856	LOC492311	A_24_P110558	NM_001007189	492311	GO:0005576(extracellular region)	3.90712	5.70773	7.61102	8.07743	1.80061	3.48367	-0.466408	-1.38166	0.560111	9.46037	8.72697	7.57984	1.77083	1.8731	8.07743	7.13066	8.09138	1.90115	1.82688	3.95167	1.77968	9.53107	9.94985	9.74592	Homo sapiens chromosome 5 open reading frame 53 (C5orf53), mRNA [NM_001007189]
1137864	TNNT3	A_23_P127824	NM_001042780	7140	GO:0003009(skeletal muscle contraction)|GO:0003779(actin binding)|GO:0005523(tropomyosin binding)|GO:0005829(cytosol)|GO:0005861(troponin complex)|GO:0006942(regulation of striated muscle contraction)|GO:0030049(muscle filament sliding)|GO:0030172(troponin C binding)|GO:0030899(calcium-dependent ATPase activity)|GO:0031013(troponin I binding)|GO:0043462(regulation of ATPase activity)|GO:0048306(c…	10.4085	10.0593	9.55916	9.49968	-0.349199	-1.27385	0.0594852	1.04209	0.706447	8.67522	8.56233	8.57007	10.7636	10.9621	9.49968	10.4836	8.6347	11.0595	10.0733	9.58878	10.022	8.46458	8.49997	8.56156	Homo sapiens troponin T type 3 (skeletal, fast) (TNNT3), transcript variant 3, mRNA [NM_001042780]
1137865	HUS1B	A_23_P133739	NM_148959	135458		1.69864	4.44174	5.77557	1.31504	2.7431	6.69506	4.46052	22.0167	0.225786	3.4635	6.46582	1.31342	1.86207	1.91881	1.31504	3.41304	8.1381	1.77408	1.77269	1.58116	1.77345	1.92934	3.41274	3.00958	Homo sapiens HUS1 checkpoint homolog b (S. pombe) (HUS1B), mRNA [NM_148959]
1137867	HACL1	A_23_P121182	NM_012260	26061	GO:0000287(magnesium ion binding)|GO:0001561(fatty acid alpha-oxidation)|GO:0005777(peroxisome)|GO:0005782(peroxisomal matrix)|GO:0016830(carbon-carbon lyase activity)|GO:0030976(thiamine pyrophosphate binding)|GO:0042802(identical protein binding)|GO:0044255(cellular lipid metabolic process)	7.04349	4.89759	3.84574	4.93817	-2.1459	-4.42567	-1.09243	-2.13233	0.298036	5.71797	5.75418	5.32362	9.28519	6.9071	4.93817	5.11618	2.57531	7.00128	7.95637	7.90231	7.12724	5.52914	5.39353	6.03613	Homo sapiens 2-hydroxyacyl-CoA lyase 1 (HACL1), mRNA [NM_012260]
1137868	TTC23L	A_23_P390726	NM_144725	153657	GO:0005488(binding)	9.34141	9.46783	8.78464	8.81095	0.126422	1.09158	-0.0263056	-1.0184	0.917939	8.09558	7.70406	8.25424	11.1458	8.06747	8.81095	8.71513	8.85415	10.8342	9.43199	8.83242	9.64495	8.14124	8.04615	8.17112	Homo sapiens tetratricopeptide repeat domain 23-like (TTC23L), mRNA [NM_144725]
1137869	GCM2	A_23_P59285	NM_004752	9247	GO:0003677(DNA binding)|GO:0005634(nucleus)|GO:0006355(regulation of transcription, DNA-dependent)|GO:0006874(cellular calcium ion homeostasis)|GO:0007275(multicellular organismal development)|GO:0030154(cell differentiation)|GO:0030643(cellular phosphate ion homeostasis)|GO:0043066(negative regulation of apoptosis)|GO:0043565(sequence-specific DNA binding)|GO:0046872(metal ion binding)|GO:006001…	10.0603	9.7833	8.64682	8.36896	-0.277013	-1.21168	0.277855	1.21239	0.862037	7.97932	8.1083	8.46145	10.5907	11.2212	8.36896	7.88034	9.4133	12.0563	9.37673	8.49787	8.9746	7.80775	7.82383	7.52942	Homo sapiens glial cells missing homolog 2 (Drosophila) (GCM2), mRNA [NM_004752]
1137873	MDFIC	A_23_P327022	NM_199072	29969	GO:0005515(protein binding)|GO:0005634(nucleus)|GO:0005730(nucleolus)|GO:0005737(cytoplasm)|GO:0007257(activation of JUN kinase activity)|GO:0008134(transcription factor binding)|GO:0030111(regulation of Wnt receptor signaling pathway)|GO:0030332(cyclin binding)|GO:0030957(Tat protein binding)|GO:0042308(negative regulation of protein import into nucleus)|GO:0044419(interspecies interaction betwe…	6.44862	7.81438	8.42571	7.57383	1.36577	2.57713	0.851884	1.80486	0.270488	10.0417	7.56369	9.77546	5.39146	6.38056	7.57383	9.48059	7.37082	6.59173	2.05527	2.31249	2.18406	8.98905	9.23755	8.9336	Homo sapiens MyoD family inhibitor domain containing (MDFIC), transcript variant 1, mRNA [NM_199072]
1137874	EEA1	A_23_P76159	NM_003566	8411	GO:0005515(protein binding)|GO:0005516(calmodulin binding)|GO:0005545(1-phosphatidylinositol binding)|GO:0005622(intracellular)|GO:0005624(membrane fraction)|GO:0005737(cytoplasm)|GO:0005769(early endosome)|GO:0005829(cytosol)|GO:0005969(serine-pyruvate aminotransferase complex)|GO:0006906(vesicle fusion)|GO:0008270(zinc ion binding)|GO:0016020(membrane)|GO:0016189(synaptic vesicle to endosome fu…	7.6174	8.8641	11.0915	11.0587	1.2467	2.37298	0.0328531	1.02303	0.681356	11.6795	10.714	11.0287	5.6311	6.16243	11.0587	10.9066	11.2764	4.40926	8.80847	10.2936	8.49811	11.1537	11.1635	11.6006	Homo sapiens early endosome antigen 1 (EEA1), mRNA [NM_003566]
1137875	NCAM2	A_32_P199429		4685	GO:0005886(plasma membrane)|GO:0007155(cell adhesion)|GO:0007158(neuron cell-cell adhesion)|GO:0016021(integral to membrane)|GO:0030424(axon)	2.17536	1.869	1.83443	1.83094	-0.306365	-1.23659	0.00348716	1.00242	0.341557	1.79905	1.79548	1.80913	1.96125	2.7339	1.83094	1.81603	1.85284	1.93814	1.81385	1.84583	1.82134	1.8097	1.80863	1.81102	neural cell adhesion molecule 2 [Source:HGNC Symbol;Acc:7657] [ENST00000400546]
1137877	ZNF323	A_23_P214533	NM_030899	64288	GO:0003677(DNA binding)|GO:0003700(sequence-specific DNA binding transcription factor activity)|GO:0005622(intracellular)|GO:0005634(nucleus)|GO:0006355(regulation of transcription, DNA-dependent)|GO:0008270(zinc ion binding)|GO:0016032(viral reproduction)|GO:0046872(metal ion binding)	4.42645	5.85997	6.63575	2.28845	1.43352	2.70104	4.34731	20.3549	0.442856	7.68796	6.87266	7.51798	5.53103	5.45988	2.28845	8.44774	4.82376	4.30839	2.08525	2.37671	4.68024	3.33387	4.00992	4.5525	Homo sapiens zinc finger protein 323 (ZNF323), transcript variant 1, mRNA [NM_030899]
1137878	C14orf68	A_23_P106258	NM_207117	283600	GO:0005488(binding)|GO:0005739(mitochondrion)|GO:0005743(mitochondrial inner membrane)|GO:0016020(membrane)|GO:0016021(integral to membrane)|GO:0055085(transmembrane transport)	10.1994	8.86373	7.9992	8.24779	-1.3357	-2.52398	-0.248594	-1.18805	0.385818	6.66795	7.1447	7.42435	10.8295	11.521	8.24779	7.33631	8.66209	10.5928	7.84522	8.93034	7.85388	6.83996	6.92114	6.94053	Homo sapiens solute carrier family 25, member 47 (SLC25A47), mRNA [NM_207117]
1137879	ZC3H14	A_23_P54230	NM_207660	79882	GO:0003723(RNA binding)|GO:0005515(protein binding)|GO:0005634(nucleus)|GO:0005737(cytoplasm)|GO:0008270(zinc ion binding)|GO:0016607(nuclear speck)|GO:0046872(metal ion binding)	9.37852	8.81147	8.25647	10.5538	-0.567043	-1.48148	-2.29735	-4.91554	0.683541	11.3264	12.0925	10.6693	10.3359	7.24578	10.5538	7.44101	9.07193	9.92148	6.63316	6.02767	11.9429	12.3425	11.8216	12.2451	Homo sapiens zinc finger CCCH-type containing 14 (ZC3H14), transcript variant 2, mRNA [NM_207660]
1137882	AF116680	A_24_P126892				2.71705	1.89102	1.88595	1.86497	-0.826031	-1.7728	0.0209835	1.01465	0.360381	3.98687	4.03661	2.32691	1.97001	4.31617	1.86497	1.85024	1.92166	1.90115	3.7864	1.88065	6.45384	3.14179	4.86198	7.16139	Homo sapiens PRO2007 mRNA, complete cds. [AF116680]
1137884	EFNA1	A_23_P113005	NM_004428	1942	GO:0000122(negative regulation of transcription from RNA polymerase II promoter)|GO:0000187(activation of MAPK activity)|GO:0003180(aortic valve morphogenesis)|GO:0003183(mitral valve morphogenesis)|GO:0003199(endocardial cushion to mesenchymal transition involved in valve formation)|GO:0005102(receptor binding)|GO:0005515(protein binding)|GO:0005576(extracellular region)|GO:0005886(plasma membra…	7.23721	9.22099	9.67741	8.25677	1.98378	3.95527	1.42065	2.67705	0.0990973	5.68358	4.57759	5.75389	7.70877	5.7461	8.25677	10.1363	9.21852	8.30814	6.72883	6.84654	5.99755	4.18964	5.38071	5.30292	Homo sapiens ephrin-A1 (EFNA1), transcript variant 1, mRNA [NM_004428]
1137886	RPS8	A_23_P46182	NM_001012	6202	GO:0000462(maturation of SSU-rRNA from tricistronic rRNA transcript (SSU-rRNA, 5.8S rRNA, LSU-rRNA))|GO:0003674(molecular_function)|GO:0003735(structural constituent of ribosome)|GO:0005515(protein binding)|GO:0005622(intracellular)|GO:0005737(cytoplasm)|GO:0005829(cytosol)|GO:0005840(ribosome)|GO:0006412(translation)|GO:0006414(translational elongation)|GO:0006415(translational termination)|GO:0…	9.7088	11.9074	15.0193	15.0478	2.1986	4.59033	-0.0284824	-1.01994	0.620469	13.9655	14.9211	14.9061	6.80371	7.2749	15.0478	14.8876	15.151	5.68358		15.2007	15.27	14.7628	14.7749	14.9076	Homo sapiens ribosomal protein S8 (RPS8), mRNA [NM_001012]
1137889	L2HGDH	A_23_P106158	NM_024884	79944	GO:0005739(mitochondrion)|GO:0005743(mitochondrial inner membrane)|GO:0006103(2-oxoglutarate metabolic process)|GO:0016021(integral to membrane)|GO:0016491(oxidoreductase activity)|GO:0031305(integral to mitochondrial inner membrane)|GO:0044267(cellular protein metabolic process)|GO:0047545(2-hydroxyglutarate dehydrogenase activity)	5.28528	4.1257	4.62746	2.34315	-1.15958	-2.23393	2.28431	4.87132	0.607306	6.26325	7.22385	4.76656	7.31713	6.19555	2.34315	6.96126	2.29366	3.12216	6.27398	9.82757	9.0095	7.98697	7.35801	7.6407	Homo sapiens L-2-hydroxyglutarate dehydrogenase (L2HGDH), nuclear gene encoding mitochondrial protein, mRNA [NM_024884]
1137890	RHBDL2	A_24_P225534	NM_017821	54933	GO:0004252(serine-type endopeptidase activity)|GO:0005886(plasma membrane)|GO:0006508(proteolysis)|GO:0008233(peptidase activity)|GO:0016021(integral to membrane)	9.18237	7.99915	7.56871	8.82231	-1.18322	-2.27083	-1.2536	-2.38435	0.271945	9.95174	8.86582	10.0251	10.2552	8.46955	8.82231	8.63698	6.50045	8.86002	6.60017	7.5689	6.81076	9.65643	10.2429	8.51902	Homo sapiens rhomboid, veinlet-like 2 (Drosophila) (RHBDL2), mRNA [NM_017821]
1137892	FBXO17	A_23_P101871	NM_024907	115290	GO:0001948(glycoprotein binding)|GO:0005515(protein binding)|GO:0019005(SCF ubiquitin ligase complex)|GO:0030163(protein catabolic process)	7.59418	7.22053	8.80072	10.9242	-0.37365	-1.29563	-2.12349	-4.35748	0.878965	10.113	10.2117	10.6475	5.65288	6.20546	10.9242	8.64699	8.95446	4.06016	8.37741	10.3375	8.97412	9.97071	9.65799	10.3709	Homo sapiens F-box protein 17 (FBXO17), transcript variant 2, mRNA [NM_024907]
1137893	ZFP1	A_23_P3856	NM_153688	162239	GO:0003677(DNA binding)|GO:0005622(intracellular)|GO:0005634(nucleus)|GO:0006355(regulation of transcription, DNA-dependent)|GO:0008270(zinc ion binding)|GO:0046872(metal ion binding)	5.00709	6.38089	8.5202	7.29444	1.37381	2.59154	1.22576	2.33878	0.613636	8.64596	8.99717	8.85334	2.7482	4.97861	7.29444	8.3083	8.73209	2.10229	9.06941	1.95866	8.85134	7.93218	8.26886	8.40959	Homo sapiens zinc finger protein 1 homolog (mouse) (ZFP1), mRNA [NM_153688]
1137898	IFT122	A_23_P212447	NM_018262	55764	GO:0001843(neural tube closure)|GO:0005737(cytoplasm)|GO:0005856(cytoskeleton)|GO:0005929(cilium)|GO:0005932(microtubule basal body)|GO:0007275(multicellular organismal development)|GO:0010172(embryonic body morphogenesis)|GO:0030030(cell projection organization)|GO:0032391(photoreceptor connecting cilium)|GO:0035050(embryonic heart tube development)|GO:0048593(camera-type eye morphogenesis)|GO:0…	10.0771	11.4283	13.0154	12.311	1.35122	2.55128	0.704389	1.62945	0.530997	11.5057	10.2711	12.5574	8.44879	9.47158	12.311	13.3531	12.6776	8.25424	13.3706	13.322	12.3298	9.90115	8.33161	10.0473	Homo sapiens intraflagellar transport 122 homolog (Chlamydomonas) (IFT122), transcript variant 3, mRNA [NM_018262]
1137901	WDR16	A_23_P4074	NM_145054	146845	GO:0005515(protein binding)|GO:0005737(cytoplasm)|GO:0043231(intracellular membrane-bounded organelle)	9.92599	6.38939	4.89388	5.65244	-3.5366	-11.6044	-0.758559	-1.6918	0.25328	4.98587	5.0822	4.87993	11.7138	12.4117	5.65244	4.13444	5.65332	9.38041	6.81639	5.91361	5.41231	5.26462	8.61875	6.98321	Homo sapiens WD repeat domain 16 (WDR16), transcript variant 2, mRNA [NM_145054]
1137910	C19orf46	A_23_P350074	NM_001039876	163183	GO:0003779(actin binding)|GO:0005634(nucleus)|GO:0005640(nuclear outer membrane)|GO:0016020(membrane)|GO:0016021(integral to membrane)|GO:0031309(integral to nuclear outer membrane)|GO:0045198(establishment of epithelial cell apical/basal polarity)	6.17802	8.94606	9.49567	4.99667	2.76805	6.81185	4.499	22.6118	0.28513	5.93844	4.40187	4.28802	10.1419	3.39549	4.99667	8.15714	10.8342	7.84685	6.53194	6.10372	6.52636	3.95515	6.31129	1.9797	Homo sapiens chromosome 19 open reading frame 46 (C19orf46), mRNA [NM_001039876]
1137913	UBE2E1	A_23_P6963	NM_003341	7324	GO:0000075(cell cycle checkpoint)|GO:0000151(ubiquitin ligase complex)|GO:0000166(nucleotide binding)|GO:0000209(protein polyubiquitination)|GO:0000278(mitotic cell cycle)|GO:0004842(ubiquitin-protein ligase activity)|GO:0005515(protein binding)|GO:0005524(ATP binding)|GO:0005634(nucleus)|GO:0005654(nucleoplasm)|GO:0005829(cytosol)|GO:0006511(ubiquitin-dependent protein catabolic process)|GO:0007…	7.20148	6.86594	8.19917	9.22135	-0.335542	-1.26185	-1.02218	-2.03099	0.869916	12.0334	13.1021	10.5337	6.47104	5.91206	9.22135	9.81664	6.5817	4.19949	2.43066	2.61363	8.14453	13.3802	13.0101	13.2504	Homo sapiens ubiquitin-conjugating enzyme E2E 1 (UBE2E1), transcript variant 1, mRNA [NM_003341]
1137914	EXOC6	A_32_P58280	NM_019053	54536	GO:0000145(exocyst)|GO:0006904(vesicle docking involved in exocytosis)|GO:0015031(protein transport)	3.35496	3.90912	4.51701	1.96051	0.554158	1.46831	2.5565	5.88279	0.599631	5.99177	6.31411	4.92168	3.5271	4.57727	1.96051	4.49761	4.53641	2.69332	4.91578	5.23259	5.17362	6.55886	5.71308	7.05149	Homo sapiens exocyst complex component 6 (EXOC6), transcript variant 1, mRNA [NM_019053]
1137915	ATP6V1B1	A_23_P142815	NM_001692	525	GO:0001503(ossification)|GO:0005524(ATP binding)|GO:0005737(cytoplasm)|GO:0005829(cytosol)|GO:0005902(microvillus)|GO:0006811(ion transport)|GO:0006879(cellular iron ion homeostasis)|GO:0006885(regulation of pH)|GO:0007588(excretion)|GO:0007605(sensory perception of sound)|GO:0008286(insulin receptor signaling pathway)|GO:0012505(endomembrane system)|GO:0015078(hydrogen ion transmembrane transpor…	8.70226	10.8652	11.8771	7.84755	2.16296	4.47831	4.02958	16.3315	0.126556	5.7966	5.86698	5.75786	8.79932	9.45992	7.84755	12.1201	11.6342	8.8414	6.60045	5.72182	5.87821	4.83268	4.8897	5.17915	Homo sapiens ATPase, H+ transporting, lysosomal 56/58kDa, V1 subunit B1 (ATP6V1B1), mRNA [NM_001692]
1137920	IGKC	A_32_P148122				9.90481	10.2213	9.76308	11.4126	0.316496	1.2453	-1.64953	-3.13731	0.738863	9.74664	9.4906	10.4335	9.2843	9.01751	11.4126	9.75892	9.76723	11.1377	10.4024	9.44624	10.1259	9.85779	10.0983	9.45499	immunoglobulin kappa variable 1D-33 [Source:HGNC Symbol;Acc:5753] [ENST00000390265]
1137921	ZDHHC11	A_24_P153456	NM_024786	79844	GO:0008270(zinc ion binding)|GO:0008415(acyltransferase activity)|GO:0016020(membrane)|GO:0016021(integral to membrane)|GO:0016740(transferase activity)|GO:0046872(metal ion binding)	6.46018	5.58039	5.45325	3.41789	-0.879788	-1.8401	2.03536	4.09925	0.671244	4.34296	2.88233	2.46082	7.86141	8.10123	3.41789	7.47891	3.42759	5.83467	3.34969	9.54613	7.72983	3.45611	2.94673	2.39309	Homo sapiens zinc finger, DHHC-type containing 11 (ZDHHC11), mRNA [NM_024786]
1137924	RPS15A	A_32_P14744	NM_001019	6210	GO:0003723(RNA binding)|GO:0003735(structural constituent of ribosome)|GO:0005515(protein binding)|GO:0005622(intracellular)|GO:0005737(cytoplasm)|GO:0005829(cytosol)|GO:0005840(ribosome)|GO:0006412(translation)|GO:0006414(translational elongation)|GO:0006415(translational termination)|GO:0008284(positive regulation of cell proliferation)|GO:0009615(response to virus)|GO:0010467(gene expression)|…	13.1647	14.0972	16.1046	16.4661	0.932572	1.90868	-0.361521	-1.28478	0.791425	16.3465	16.6749	16.6201	7.99538	15.0325	16.4661	16.0747	16.1344	10.0826	16.5999	16.5559	16.5639	16.5514	16.3124	16.7195	Homo sapiens ribosomal protein S15a (RPS15A), transcript variant 2, mRNA [NM_001019]
1137927	OTOA	A_32_P52519	NM_170664	146183	GO:0005576(extracellular region)|GO:0005578(proteinaceous extracellular matrix)|GO:0005886(plasma membrane)|GO:0007605(sensory perception of sound)|GO:0016324(apical plasma membrane)|GO:0031225(anchored to membrane)	2.56654	5.6469	7.4717	3.94532	3.08036	8.45823	3.52638	11.5225	0.227692	3.09373	4.04617	3.4713	1.86207	1.89224	3.94532	9.0942	5.8492	1.99729	5.28285	1.83984	5.27354	3.15085	6.17927	3.84611	Homo sapiens otoancorin (OTOA), transcript variant 2, mRNA [NM_170664]
1137933	ARSD	A_23_P217712	NM_009589	414	GO:0004065(arylsulfatase activity)|GO:0005764(lysosome)|GO:0016787(hydrolase activity)|GO:0046872(metal ion binding)	7.45091	8.48309	8.51795	7.96515	1.03218	2.04511	0.552795	1.46692	0.533061	9.49036	10.833	7.96363	8.51491	5.87267	7.96515	10.74	6.29585	8.41338	6.85604	6.21406	5.68962	10.2634	10.5886	10.2405	Homo sapiens arylsulfatase D (ARSD), transcript variant 2, mRNA [NM_009589]
1137940	TIMM8A	A_23_P217637	NM_004085	1678	GO:0005515(protein binding)|GO:0005625(soluble fraction)|GO:0005739(mitochondrion)|GO:0005743(mitochondrial inner membrane)|GO:0007399(nervous system development)|GO:0008270(zinc ion binding)|GO:0015031(protein transport)|GO:0016020(membrane)|GO:0042719(mitochondrial intermembrane space protein transporter complex)|GO:0045039(protein import into mitochondrial inner membrane)|GO:0046872(metal ion …	7.70619	9.70806	11.5537	11.1876	2.00187	4.00518	0.366022	1.28879	0.477807	10.0676	10.3844	11.481	5.76853	6.16243	11.1876	11.0042	12.1031	6.01688	12.7512	13.5651	12.5226	12.1832	11.4893	12.0643	Homo sapiens translocase of inner mitochondrial membrane 8 homolog A (yeast) (TIMM8A), nuclear gene encoding mitochondrial protein, transcript variant 1, mRNA [NM_004085]
1137941	JARID1D	A_23_P137238	NM_004653	8284	GO:0003674(molecular_function)|GO:0003677(DNA binding)|GO:0005515(protein binding)|GO:0005575(cellular_component)|GO:0005622(intracellular)|GO:0005634(nucleus)|GO:0007283(spermatogenesis)|GO:0008270(zinc ion binding)|GO:0016491(oxidoreductase activity)|GO:0016568(chromatin modification)|GO:0016702(oxidoreductase activity, acting on single donors with incorporation of molecular oxygen, incorporati…	7.67962	7.50474	7.28617	7.83233	-0.174881	-1.12887	-0.546155	-1.46019	0.899218	6.57999	6.14694	6.48153	9.7745	5.43204	7.83233	6.87644	7.6959	7.94188	9.09336	8.81581	9.76906	6.33753	6.31655	5.91093	Homo sapiens lysine (K)-specific demethylase 5D (KDM5D), transcript variant 2, mRNA [NM_004653]
1137944	NAIF1	A_24_P89911	NM_197956	203245	GO:0003674(molecular_function)|GO:0005634(nucleus)|GO:0006915(apoptosis)|GO:0006917(induction of apoptosis)	5.00472	7.75376	10.5015	9.501	2.74904	6.7227	1.00046	2.00064	0.485475	10.4339	9.71525	11.2251	3.56658	1.94658	9.501	10.5081	10.4948	2.25837	2.37723	10.0257	9.08383	10.318	8.32288	9.79207	Homo sapiens nuclear apoptosis inducing factor 1 (NAIF1), mRNA [NM_197956]
1137945	RAVER1	A_24_P126557	NM_133452	125950	GO:0000166(nucleotide binding)|GO:0003723(RNA binding)|GO:0005515(protein binding)|GO:0005634(nucleus)|GO:0005737(cytoplasm)	7.93798	7.83643	9.03936	8.68216	-0.101548	-1.07292	0.357207	1.28094	0.940842	9.49508	8.22849	8.86308	7.35636	7.77541	8.68216	9.43824	8.64049	5.43056	10.2898	9.36008	9.81816	8.5165	7.93218	7.71275	Homo sapiens ribonucleoprotein, PTB-binding 1 (RAVER1), mRNA [NM_133452]
1137947	ZYG11B	A_24_P49533	NM_024646	79699	GO:0005515(protein binding)	7.47993	5.14722	4.88177	7.03597	-2.33272	-5.03753	-2.1542	-4.45121	0.0320068	5.68034	7.45723	5.71742	7.4217	7.98214	7.03597	3.8197	5.94384	5.67811	6.68869	3.6923	3.66617	8.31016	7.52289	8.16535	Homo sapiens zyg-11 homolog B (C. elegans) (ZYG11B), mRNA [NM_024646]
1137952	C11orf9	A_23_P75790	NM_013279	745	GO:0003677(DNA binding)|GO:0003700(sequence-specific DNA binding transcription factor activity)|GO:0005634(nucleus)|GO:0014003(oligodendrocyte development)|GO:0016020(membrane)|GO:0016021(integral to membrane)|GO:0022010(central nervous system myelination)|GO:0030154(cell differentiation)|GO:0031643(positive regulation of myelination)|GO:0045893(positive regulation of transcription, DNA-dependent)	6.61874	12.5288	12.462	8.94828	5.91011	60.1341	3.51374	11.422	0.00795859	10.1259	6.49572	9.25991	5.22353	5.68441	8.94828	12.9108	12.0132	12.6625	6.92244	7.85847	8.1148	5.79265	5.98695	5.78179	Homo sapiens chromosome 11 open reading frame 9 (C11orf9), transcript variant 1, mRNA [NM_013279]
1137955	OR6K2	A_23_P51761	NM_001005279	81448	GO:0004872(receptor activity)|GO:0004984(olfactory receptor activity)|GO:0005886(plasma membrane)|GO:0007608(sensory perception of smell)|GO:0016021(integral to membrane)|GO:0050896(response to stimulus)	7.47886	6.7426	5.928	6.20993	-0.73626	-1.66585	-0.281928	-1.21582	0.526128	5.27105	5.39146	6.35371	7.91649	8.31016	6.20993	5.54896	6.30703	8.3718	6.08968	6.06364	6.27278	6.07538	5.24715	6.15611	Homo sapiens olfactory receptor, family 6, subfamily K, member 2 (OR6K2), mRNA [NM_001005279]
1137961	MRC1L1	A_23_P12746	NM_002438	4360	GO:0004872(receptor activity)|GO:0005488(binding)|GO:0005529(sugar binding)|GO:0005537(mannose binding)|GO:0005886(plasma membrane)|GO:0005887(integral to plasma membrane)|GO:0006897(endocytosis)|GO:0006898(receptor-mediated endocytosis)|GO:0010008(endosome membrane)|GO:0016020(membrane)|GO:0016021(integral to membrane)	6.44487	4.02025	3.26201	3.12691	-2.42462	-5.36887	0.135104	1.09817	0.266781	2.33777	2.53789	2.12648	7.96143	8.24627	3.12691	2.48287	4.04115	5.53673	3.6923	5.04825	2.73619	2.02024	2.25707	2.2299	Homo sapiens mannose receptor, C type 1 (MRC1), mRNA [NM_002438]
1137966	THOP1	A_23_P28057	NM_003249	7064	GO:0004222(metalloendopeptidase activity)|GO:0005515(protein binding)|GO:0005625(soluble fraction)|GO:0005737(cytoplasm)|GO:0006508(proteolysis)|GO:0006518(peptide metabolic process)|GO:0007243(intracellular protein kinase cascade)|GO:0008233(peptidase activity)|GO:0008270(zinc ion binding)|GO:0042277(peptide binding)|GO:0046872(metal ion binding)	6.37575	9.87495	11.415	10.0417	3.4992	11.3075	1.37334	2.59069	0.218051	9.41682	8.70653	10.9679	4.44186	4.64373	10.0417	11.5779	11.2521	6.79487	12.4386	12.713	11.8731	8.46255	8.48191	8.58563	Homo sapiens thimet oligopeptidase 1 (THOP1), mRNA [NM_003249]
1137969	LOC646446	A_24_P92267				7.43104	8.95558	12.1699	12.3857	1.52454	2.87694	-0.215766	-1.16132	0.726401	12.2864	12.2594	12.6222	5.06473	4.84272	12.3857	11.9452	12.3946	2.52692	12.1057	12.307	12.1134	12.7384	12.4757	12.7121	Unknown
1137970	CXorf59	A_32_P410753	NM_173695	286464	GO:0016020(membrane)|GO:0016021(integral to membrane)	4.96233	5.11203	4.36769	2.30009	0.149695	1.10934	2.0676	4.19188	0.941334	2.74047	1.92604	2.17069	5.27892	7.30798	2.30009	6.08584	2.64955	6.60069	2.05095	2.42645	2.16153	1.94763	1.94632	1.96144	Homo sapiens chromosome X open reading frame 59 (CXorf59), mRNA [NM_173695]
1137971	SPOPL	A_24_P551028	NM_001001664	339745	GO:0005634(nucleus)	3.38208	3.44733	4.28395	1.7753	0.0652471	1.04626	2.50865	5.69087	0.97842	8.69689	8.66999	6.94336	1.93081	6.44013	1.7753	6.79429	1.77362	1.77408	4.28008	1.77838	1.79435	8.12884	7.54227	8.30116	Homo sapiens speckle-type POZ protein-like (SPOPL), mRNA [NM_001001664]
1137972	POU4F1	A_23_P205164	NM_006237	5457	GO:0000122(negative regulation of transcription from RNA polymerase II promoter)|GO:0001967(suckling behavior)|GO:0003700(sequence-specific DNA binding transcription factor activity)|GO:0005634(nucleus)|GO:0006351(transcription, DNA-dependent)|GO:0006357(regulation of transcription from RNA polymerase II promoter)|GO:0007275(multicellular organismal development)|GO:0007409(axonogenesis)|GO:000741…	7.22055	5.819	4.96272	5.43079	-1.40155	-2.64185	-0.468075	-1.38326	0.368285	5.64458	6.61567	5.63471	7.26246	8.96839	5.43079	4.32149	5.60394	7.53157	6.22822	5.06581	8.10929	6.04801	5.92667	5.98195	Homo sapiens POU class 4 homeobox 1 (POU4F1), mRNA [NM_006237]
1137973	CNPY3	A_23_P19352	NM_006586	10695	GO:0005102(receptor binding)|GO:0005783(endoplasmic reticulum)|GO:0045087(innate immune response)	13.4475	13.3213	14.319	14.866	-0.126287	-1.09148	-0.546961	-1.461	0.926004	13.6707	13.7955	15.0601	13.0992	12.3774	14.866	13.7998	14.8382	11.3258	15.1471	15.1171	14.5893	11.8333	12.1098	11.737	Homo sapiens canopy 3 homolog (zebrafish) (CNPY3), mRNA [NM_006586]
1137974	YEATS2	A_23_P69437	NM_018023	55689	GO:0000122(negative regulation of transcription from RNA polymerase II promoter)|GO:0005515(protein binding)|GO:0005634(nucleus)|GO:0005671(Ada2/Gcn5/Ada3 transcription activator complex)|GO:0006355(regulation of transcription, DNA-dependent)|GO:0017025(TBP-class protein binding)|GO:0043966(histone H3 acetylation)	7.54125	6.29122	6.88648	9.68051	-1.25002	-2.37845	-2.79403	-6.93564	0.401783	8.21654	8.91495	8.51606	7.19713	5.7461	9.68051	7.44944	6.32352	5.10071	9.2296	6.9108	8.90511	7.99099	7.78288	8.20585	Homo sapiens YEATS domain containing 2 (YEATS2), mRNA [NM_018023]
1137982	FKBP1A	A_23_P397238	NM_054014	2280	GO:0000413(protein peptidyl-prolyl isomerization)|GO:0003007(heart morphogenesis)|GO:0003755(peptidyl-prolyl cis-trans isomerase activity)|GO:0004871(signal transducer activity)|GO:0005024(transforming growth factor beta receptor activity)|GO:0005160(transforming growth factor beta receptor binding)|GO:0005219(ryanodine-sensitive calcium-release channel activity)|GO:0005515(protein binding)|GO:00…	7.45438	3.02215	3.21714	9.18321	-4.43223	-21.5891	-5.96608	-62.5126	0.0195215	6.33295	8.14858	9.33752	7.91788	5.26205	9.18321	3.08795	3.34632	2.63218	8.46189	9.58164	9.02496	9.594	8.75957	9.55503	Homo sapiens FK506 binding protein 1A, 12kDa (FKBP1A), transcript variant 2, mRNA [NM_054014]
1137984	TAL1	A_23_P63371	NM_003189	6886	GO:0000118(histone deacetylase complex)|GO:0000790(nuclear chromatin)|GO:0003677(DNA binding)|GO:0003700(sequence-specific DNA binding transcription factor activity)|GO:0005515(protein binding)|GO:0005634(nucleus)|GO:0006351(transcription, DNA-dependent)|GO:0006357(regulation of transcription from RNA polymerase II promoter)|GO:0007275(multicellular organismal development)|GO:0008283(cell prolife…	6.03097	4.61688	3.31548	4.25816	-1.41409	-2.66492	-0.942686	-1.9221	0.428532	2.41378	2.68318	2.79873	6.53572	7.29901	4.25816	2.91288	3.71808	7.21967	4.0424	2.30448	3.27819	2.48122	2.34716	2.67111	Homo sapiens T-cell acute lymphocytic leukemia 1 (TAL1), mRNA [NM_003189]
1137988	AP1G1	A_24_P381962	NM_001030007	164	GO:0000139(Golgi membrane)|GO:0005215(transporter activity)|GO:0005515(protein binding)|GO:0005737(cytoplasm)|GO:0005765(lysosomal membrane)|GO:0005794(Golgi apparatus)|GO:0005829(cytosol)|GO:0006886(intracellular protein transport)|GO:0006892(post-Golgi vesicle-mediated transport)|GO:0006897(endocytosis)|GO:0008565(protein transporter activity)|GO:0016020(membrane)|GO:0016032(viral reproduction)…	5.81405	8.60968	11.0071	7.66376	2.79564	6.94338	3.3433	10.1492	0.33788	9.68157	8.5013	8.09352	4.81858	4.95979	7.66376	10.9367	11.0774	3.81493	9.90384	9.72911	8.79528	8.60259	9.16829	8.55147	Homo sapiens adaptor-related protein complex 1, gamma 1 subunit (AP1G1), transcript variant 1, mRNA [NM_001030007]
1137990	SEZ6L2	A_23_P10194	NM_201575	26470	GO:0005783(endoplasmic reticulum)|GO:0005789(endoplasmic reticulum membrane)|GO:0005886(plasma membrane)|GO:0016021(integral to membrane)	9.05882	11.6612	13.8093	10.5387	2.6024	6.07294	3.27061	9.65051	0.316519	12.6425	9.75021	10.8411	8.17584	8.46189	10.5387	13.6532	13.9655	7.36497	12.9641	11.9843	11.646	9.02236	8.56984	8.34887	Homo sapiens seizure related 6 homolog (mouse)-like 2 (SEZ6L2), transcript variant 2, mRNA [NM_201575]
1137991	COL9A1	A_24_P311856	NM_001851	1297	GO:0002062(chondrocyte differentiation)|GO:0005198(structural molecule activity)|GO:0005576(extracellular region)|GO:0005581(collagen)|GO:0005594(collagen type IX)|GO:0007155(cell adhesion)|GO:0007411(axon guidance)|GO:0009887(organ morphogenesis)|GO:0030020(extracellular matrix structural constituent conferring tensile strength)|GO:0046872(metal ion binding)	9.31089	7.25988	6.92617	7.1447	-2.05101	-4.14395	-0.218526	-1.16354	0.157875	8.57499	7.45655	7.49876	10.7652	10.0228	7.1447	7.3781	6.47424	7.9273	7.53578	7.91018	7.05894	8.08821	8.30629	7.90831	Homo sapiens collagen, type IX, alpha 1 (COL9A1), transcript variant 1, mRNA [NM_001851]
1137996	BAIAP2L2	A_23_P379034	NM_025045	80115	GO:0007165(signal transduction)|GO:0008093(cytoskeletal adaptor activity)|GO:0017124(SH3 domain binding)|GO:0046847(filopodium assembly)	3.8809	6.77404	6.82312	7.28949	2.89314	7.42887	-0.466367	-1.38163	0.172922	4.7442	2.43933	7.18452	1.93081	2.42239	7.28949	7.42938	6.21686	6.67588	8.7128	7.9257	5.6731	5.59572	6.14785	4.41743	Homo sapiens BAI1-associated protein 2-like 2 (BAIAP2L2), mRNA [NM_025045]
1137997	NOC2L	A_23_P336015	NM_015658	26155	GO:0005515(protein binding)|GO:0005634(nucleus)|GO:0005730(nucleolus)	10.8363	11.3779	13.61	14.5494	0.541591	1.45558	-0.93937	-1.91769	0.862498	13.1133	13.1878	13.7621	8.26811	9.69151	14.5494	13.7492	13.4708	6.91375	14.5641	14.9597	14.4645	13.1074	13.4358	13.0737	Homo sapiens nucleolar complex associated 2 homolog (S. cerevisiae) (NOC2L), mRNA [NM_015658]
1138004	HIST1H4D	A_23_P395374	NM_003539	8360		12.1673	9.54595	8.36004	9.00046	-2.62131	-6.15308	-0.640422	-1.55879	0.272497	9.5634	8.20774	8.37842	13.7088	13.7925	9.00046	9.36539	7.35469	11.9178	10.0136	8.54874	9.34844	7.13634	8.37083	8.18111	Homo sapiens histone cluster 1, H4d (HIST1H4D), mRNA [NM_003539]
1138006	IBSP	A_23_P144549	NM_004967	3381	GO:0001503(ossification)|GO:0005576(extracellular region)|GO:0005615(extracellular space)|GO:0007155(cell adhesion)|GO:0030198(extracellular matrix organization)|GO:0031214(biomineral tissue development)|GO:0031988(membrane-bounded vesicle)|GO:0071363(cellular response to growth factor stimulus)	3.63046	3.51458	4.12019	3.42101	-0.115881	-1.08364	0.699179	1.62358	0.912157	5.08395	2.36989	2.71607	3.42472	4.04566	3.42101	2.82008	5.4203	2.30337	4.98864	6.31961	5.07628	2.56579	3.02889	2.81899	Homo sapiens integrin-binding sialoprotein (IBSP), mRNA [NM_004967]
1138008	KIF9	A_24_P225878	NM_022342	64147	GO:0000166(nucleotide binding)|GO:0003777(microtubule motor activity)|GO:0005524(ATP binding)|GO:0005737(cytoplasm)|GO:0005856(cytoskeleton)|GO:0005874(microtubule)|GO:0007018(microtubule-based movement)|GO:0007596(blood coagulation)	2.07521	5.0958	6.17559	1.90207	3.0206	8.11503	4.27351	19.34	0.169478	6.11999	4.9337	2.7725	2.38466	1.93889	1.90207	8.66554	3.68564	2.93623	2.02676	1.92117	7.55542	5.19072	6.85318	6.15835	Homo sapiens kinesin family member 9 (KIF9), transcript variant 1, mRNA [NM_022342]
1138010	MMP20	A_23_P47292	NM_004771	9313	GO:0004222(metalloendopeptidase activity)|GO:0005509(calcium ion binding)|GO:0005515(protein binding)|GO:0005576(extracellular region)|GO:0005578(proteinaceous extracellular matrix)|GO:0005615(extracellular space)|GO:0006508(proteolysis)|GO:0008152(metabolic process)|GO:0008233(peptidase activity)|GO:0008270(zinc ion binding)|GO:0070173(regulation of enamel mineralization)	2.6649	4.91431	5.86142	1.96014	2.24941	4.75488	3.90128	14.9418	0.422857	3.15756	2.72903	1.91399	3.73991	2.29464	1.96014	1.92482	9.79802	3.02008	2.01981	1.9735	1.96783	1.86873	1.86758	1.89449	Homo sapiens matrix metallopeptidase 20 (MMP20), mRNA [NM_004771]
1138013	CKAP2	A_24_P99090	NM_018204	26586	GO:0000922(spindle pole)|GO:0005737(cytoplasm)|GO:0005874(microtubule)|GO:0006915(apoptosis)|GO:0007049(cell cycle)|GO:0015630(microtubule cytoskeleton)	2.18121	1.84259	1.8352	1.84137	-0.338614	-1.26454	-0.00617051	-1.00429	0.157537	4.38366	7.27223	5.0642	2.51629	2.18596	1.84137	1.82802	1.84238	1.85738	1.82802	1.84073	6.03536	8.23723	7.32136	8.05163	Homo sapiens cytoskeleton associated protein 2 (CKAP2), transcript variant 1, mRNA [NM_018204]
1138015	SKIV2L2	A_23_P110661	NM_015360	23517	GO:0000166(nucleotide binding)|GO:0000178(exosome (RNase complex))|GO:0000398(nuclear mRNA splicing, via spliceosome)|GO:0000460(maturation of 5.8S rRNA)|GO:0003676(nucleic acid binding)|GO:0004386(helicase activity)|GO:0005515(protein binding)|GO:0005524(ATP binding)|GO:0005634(nucleus)|GO:0005730(nucleolus)|GO:0008026(ATP-dependent helicase activity)|GO:0008380(RNA splicing)|GO:0016818(hydrolas…	4.93145	8.87262	10.3813	10.2702	3.94118	15.3607	0.11106	1.08002	0.27515	10.423	10.9064	11.1533	2.17521	2.34891	10.2702	9.3847	11.3779	5.85529	10.1411	10.9223	10.6095	11.1568	10.9266	11.3217	Homo sapiens superkiller viralicidic activity 2-like 2 (S. cerevisiae) (SKIV2L2), mRNA [NM_015360]
1138017	KIAA1632	A_24_P341923	NM_020964	57724	GO:0006914(autophagy)	3.92678	2.83429	3.24195	6.83916	-1.09249	-2.13242	-3.59721	-12.1023	0.56254	8.42132	8.75803	8.00001	3.04893	1.89224	6.83916	1.89662	4.58729	2.01895	1.9399	1.92915	1.95803	10.4439	10.4574	10.2191	Homo sapiens ectopic P-granules autophagy protein 5 homolog (C. elegans) (EPG5), mRNA [NM_020964]
1138020	DTX4	A_24_P158718	NM_015177	23220	GO:0005737(cytoplasm)|GO:0007219(Notch signaling pathway)|GO:0008270(zinc ion binding)|GO:0046872(metal ion binding)	2.93261	6.98394	9.31966	4.92468	4.05133	16.5795	4.39497	21.0387	0.204744	5.20349	7.3781	2.89402	1.96444	1.9087	4.92468	7.85133	10.788	2.31249	1.94467	8.99395	8.30557	5.92512	7.47271	5.58232	Homo sapiens deltex homolog 4 (Drosophila) (DTX4), mRNA [NM_015177]
1138021	KIAA0226	A_24_P66545	NM_001145642	9711	GO:0005515(protein binding)|GO:0005764(lysosome)|GO:0005769(early endosome)|GO:0005770(late endosome)|GO:0005794(Golgi apparatus)|GO:0010507(negative regulation of autophagy)|GO:0045806(negative regulation of endocytosis)	3.98096	2.58429	2.98735	8.02581	-1.39667	-2.63294	-5.03846	-32.8644	0.55575	7.43766	9.03043	8.68101	1.9341	1.98298	8.02581	4.18522	1.78948	1.77817	4.26976	10.5115	4.23509	9.20527	8.66186	9.13557	Homo sapiens KIAA0226 (KIAA0226), transcript variant 1, mRNA [NM_001145642]
1138022	PLAC1L	A_23_P317820	NM_173801	219990	GO:0005576(extracellular region)	6.30378	4.06335	3.44643	6.02278	-2.24043	-4.72539	-2.57636	-5.96431	0.0802424	4.15256	2.4649	2.10548	7.33134	5.55722	6.02278	4.3328	2.56005	5.29719	5.74975	7.3155	6.47742	2.76483	4.75154	2.10141	Homo sapiens placenta-specific 1-like (PLAC1L), mRNA [NM_173801]
1138027	UNC50	A_23_P252700	NM_014044	25972	GO:0000139(Golgi membrane)|GO:0003723(RNA binding)|GO:0005634(nucleus)|GO:0005637(nuclear inner membrane)|GO:0005794(Golgi apparatus)|GO:0007166(cell surface receptor linked signaling pathway)|GO:0015031(protein transport)|GO:0016020(membrane)|GO:0016021(integral to membrane)	10.3719	9.84839	10.2745	10.3806	-0.523527	-1.43747	-0.106134	-1.07634	0.521235	11.3389	11.5276	9.9067	11.2629	9.47227	10.3806	10.8411	9.70786	8.99625	6.23722	6.70915	7.02417	11.9377	11.8628	11.843	Homo sapiens unc-50 homolog (C. elegans) (UNC50), mRNA [NM_014044]
1138030	ARMC7	A_23_P15375	NM_024585	79637	GO:0005488(binding)	8.62214	9.57998	9.90772	10.6516	0.957841	1.9424	-0.743842	-1.67463	0.599789	10.0473	10.3732	11.5003	9.82041	5.39444	10.6516	10.3471	9.46833	8.92449	8.45774	12.3649	11.7213	7.30456	8.78824	8.89618	Homo sapiens armadillo repeat containing 7 (ARMC7), mRNA [NM_024585]
1138037	NEK11	A_23_P211973	NM_024800	79858	GO:0000166(nucleotide binding)|GO:0004674(protein serine/threonine kinase activity)|GO:0005515(protein binding)|GO:0005524(ATP binding)|GO:0005634(nucleus)|GO:0005730(nucleolus)|GO:0006468(protein phosphorylation)|GO:0007049(cell cycle)|GO:0007243(intracellular protein kinase cascade)|GO:0031573(intra-S DNA damage checkpoint)|GO:0042802(identical protein binding)|GO:0046872(metal ion binding)	7.96094	6.45219	5.87276	4.72756	-1.50875	-2.84563	1.1452	2.21176	0.480702	9.24511	9.18658	6.80617	9.44846	9.7068	4.72756	7.43955	4.30596	7.61107	5.88301	5.05677	5.17791	10.381	10.3878	10.5469	Homo sapiens NIMA (never in mitosis gene a)- related kinase 11 (NEK11), transcript variant 1, mRNA [NM_024800]
1138043	ZNF669	A_23_P86386	NM_024804	79862	GO:0003677(DNA binding)|GO:0005622(intracellular)|GO:0005634(nucleus)|GO:0006355(regulation of transcription, DNA-dependent)|GO:0008270(zinc ion binding)|GO:0046872(metal ion binding)	4.02386	2.83775	3.34767	7.76971	-1.18611	-2.27538	-4.42204	-21.4371	0.6076	6.98007	9.23402	7.04469	2.00723	2.29464	7.76971	4.86732	1.82802	1.81791	1.80657	8.85905	8.86044	8.51387	7.07919	7.99742	Homo sapiens zinc finger protein 669 (ZNF669), transcript variant 1, mRNA [NM_024804]
1138045	RICH2	A_23_P26854	NM_014859	9912	GO:0005096(GTPase activator activity)|GO:0005622(intracellular)|GO:0005737(cytoplasm)|GO:0005829(cytosol)|GO:0007165(signal transduction)|GO:0007264(small GTPase mediated signal transduction)|GO:0043547(positive regulation of GTPase activity)|GO:0051056(regulation of small GTPase mediated signal transduction)	7.55373	8.70676	10.2727	8.00992	1.15303	2.2238	2.26276	4.79909	0.524494	8.22975	7.73778	9.54951	7.74418	6.9071	8.00992	9.54113	11.0042	5.57493	9.91815	11.2471	9.93129	6.71098	6.70754	7.11353	Homo sapiens Rho GTPase activating protein 44 (ARHGAP44), mRNA [NM_014859]
1138046	SIGLEC9	A_24_P125561	NM_014441	27180	GO:0005529(sugar binding)|GO:0005887(integral to plasma membrane)|GO:0007155(cell adhesion)|GO:0007166(cell surface receptor linked signaling pathway)|GO:0016020(membrane)	6.28839	7.13237	5.69054	7.57708	0.843983	1.795	-1.88654	-3.69748	0.62955	5.76996	4.9797	6.98693	5.0746	6.21348	7.57708	5.46599	5.91508	10.016	7.05433	6.90816	6.24006	4.50654	5.03615	4.72709	Homo sapiens sialic acid binding Ig-like lectin 9 (SIGLEC9), transcript variant 2, mRNA [NM_014441]
1138050	BCAS3	A_23_P141680	NM_017679	54828	GO:0005634(nucleus)|GO:0005737(cytoplasm)|GO:0071944(cell periphery)	7.38956	6.9177	9.37319	4.91324	-0.471854	-1.38689	4.45995	22.0079	0.925747	9.82742	9.86831	9.06261	1.94508	15.3103	4.91324	10.0947	8.65171	2.00673	5.26661	10.5142	8.88474	10.0452	10.2992	9.91687	Homo sapiens breast carcinoma amplified sequence 3 (BCAS3), transcript variant 2, mRNA [NM_017679]
1138051	TUBG2	A_23_P78014	NM_016437	27175	GO:0000086(G2/M transition of mitotic cell cycle)|GO:0000166(nucleotide binding)|GO:0000242(pericentriolar material)|GO:0000278(mitotic cell cycle)|GO:0003924(GTPase activity)|GO:0005198(structural molecule activity)|GO:0005525(GTP binding)|GO:0005737(cytoplasm)|GO:0005829(cytosol)|GO:0005876(spindle microtubule)|GO:0005881(cytoplasmic microtubule)|GO:0007017(microtubule-based process)|GO:0015630…	14.6329	12.2933	11.9749	13.4212	-2.33964	-5.06176	-1.44631	-2.72511	0.0270699	13.3014	13.2111	12.5743	15.2797	15.1978	13.4212	12.0569	11.8929	12.93	12.8418	13.0624	13.4429	12.8884	13.1589	12.9151	Homo sapiens tubulin, gamma 2 (TUBG2), mRNA [NM_016437]
1138052	LOC727865	A_24_P375599				8.3059	14.28	14.9045	14.6295	5.97407	62.8601	0.274987	1.20998	0.137481	15.0235	14.0192	14.9252	5.24843	5.03972	14.6295	14.8431	14.966	13.0308	14.9316	15.1111	15.1904	15.2818	15.3022	15.1991	Unknown
1138055	KREMEN1	A_23_P211401	NM_001039570	83999	GO:0005515(protein binding)|GO:0005624(membrane fraction)|GO:0007154(cell communication)|GO:0016020(membrane)|GO:0016021(integral to membrane)|GO:0016055(Wnt receptor signaling pathway)|GO:0060828(regulation of canonical Wnt receptor signaling pathway)	4.99385	3.5186	3.05542	2.45404	-1.47524	-2.78031	0.601376	1.51716	0.348841	6.4437	6.53211	1.99389	6.06099	6.4665	2.45404	3.59052	2.52032	4.44497	3.64442	2.58698	8.35945	10.4282	10.7133	10.443	Homo sapiens kringle containing transmembrane protein 1 (KREMEN1), transcript variant 3, mRNA [NM_001039570]
1138057	CST11	A_23_P120588	NM_130794	140880	GO:0004869(cysteine-type endopeptidase inhibitor activity)|GO:0005634(nucleus)|GO:0005737(cytoplasm)|GO:0030414(peptidase inhibitor activity)|GO:0042742(defense response to bacterium)	4.7668	3.82887	2.91177	2.70739	-0.937934	-1.91578	0.204381	1.15219	0.563312	2.0528	2.02499	1.9721	5.33669	6.25631	2.70739	2.04632	3.77723	5.66305	2.31025	4.62606	3.20265	1.97236	2.01942	1.97647	Homo sapiens cystatin 11 (CST11), transcript variant 1, mRNA [NM_130794]
1138058	HOXC10	A_24_P218805	NM_017409	3226	GO:0001501(skeletal system development)|GO:0003700(sequence-specific DNA binding transcription factor activity)|GO:0005634(nucleus)|GO:0006355(regulation of transcription, DNA-dependent)|GO:0007275(multicellular organismal development)|GO:0008284(positive regulation of cell proliferation)|GO:0009952(anterior/posterior pattern formation)|GO:0009954(proximal/distal pattern formation)|GO:0019907(cyc…	5.70654	3.46744	3.89069	4.77938	-2.2391	-4.72102	-0.888694	-1.8515	0.356884	2.02173	7.3526	1.8705	9.61957	2.72065	4.77938	2.98901	4.79236	2.62094	5.06099	4.18777	3.20203	12.8052	13.097	13.0732	Homo sapiens homeobox C10 (HOXC10), mRNA [NM_017409]
1138060	SIGLEC11	A_24_P339560	NM_052884	114132	GO:0005529(sugar binding)|GO:0007155(cell adhesion)|GO:0016020(membrane)|GO:0016021(integral to membrane)	8.66209	8.27423	7.52129	7.27435	-0.387862	-1.30845	0.246946	1.18669	0.756045	7.3139	7.00603	6.79461	8.83174	9.88018	7.27435	6.71098	8.33161	9.78009	7.85332	8.86676	7.24513	7.1996	7.22372	7.11413	Homo sapiens sialic acid binding Ig-like lectin 11 (SIGLEC11), transcript variant 1, mRNA [NM_052884]
1138062	PRG2	A_23_P67569	NM_024888	79948	GO:0008195(phosphatidate phosphatase activity)|GO:0016020(membrane)|GO:0016021(integral to membrane)|GO:0016787(hydrolase activity)	10.7056	8.7101	8.55726	8.68517	-1.9955	-3.98754	-0.127905	-1.09271	0.134648	8.74389	8.39494	8.04843	11.2337	12.1979	8.68517	8.33868	8.77584	9.01577	9.12082	8.64291	9.51931	7.6532	8.11028	8.04977	Homo sapiens lipid phosphate phosphatase-related protein type 3 (LPPR3), mRNA [NM_024888]
1138063	DHCR7	A_23_P24444	NM_001360	1717	GO:0001568(blood vessel development)|GO:0005515(protein binding)|GO:0005640(nuclear outer membrane)|GO:0005783(endoplasmic reticulum)|GO:0005789(endoplasmic reticulum membrane)|GO:0005792(microsome)|GO:0006695(cholesterol biosynthetic process)|GO:0009791(post-embryonic development)|GO:0016020(membrane)|GO:0016021(integral to membrane)|GO:0016491(oxidoreductase activity)|GO:0030154(cell differenti…	4.69226	6.56911	5.93563	4.70302	1.87685	3.67271	1.23261	2.34993	0.336836	6.91767	4.67582	7.19098	2.07799	7.29578	4.70302	6.87286	4.99841	7.83607	6.3653	8.98672	4.40419	4.46752	4.70887	4.8736	Homo sapiens 7-dehydrocholesterol reductase (DHCR7), transcript variant 1, mRNA [NM_001360]
1138066	DCBLD2	A_24_P137434	NM_080927	131566	GO:0005887(integral to plasma membrane)|GO:0007155(cell adhesion)|GO:0009986(cell surface)|GO:0016020(membrane)|GO:0030308(negative regulation of cell growth)|GO:0030522(intracellular receptor mediated signaling pathway)|GO:0042060(wound healing)	8.26264	9.34954	12.5614	12.6385	1.0869	2.12417	-0.0770941	-1.05489	0.807174	13.9906	12.0911	14.4319	3.51146	8.63793	12.6385	12.0576	13.0652	2.92575	10.9554	10.8808	10.6571	13.975	13.9247	13.9367	Homo sapiens discoidin, CUB and LCCL domain containing 2 (DCBLD2), mRNA [NM_080927]
1138067	DYRK1B	A_23_P90296	NM_004714	9149	GO:0000166(nucleotide binding)|GO:0003713(transcription coactivator activity)|GO:0004672(protein kinase activity)|GO:0004674(protein serine/threonine kinase activity)|GO:0004713(protein tyrosine kinase activity)|GO:0005515(protein binding)|GO:0005524(ATP binding)|GO:0005634(nucleus)|GO:0005730(nucleolus)|GO:0006468(protein phosphorylation)|GO:0007520(myoblast fusion)|GO:0043231(intracellular memb…	12.1216	11.8223	11.1008	10.9923	-0.299229	-1.23049	0.108507	1.07811	0.767106	10.9741	10.7671	11.0198	13.0276	12.3448	10.9923	11.2967	10.9049	13.2654	11.6656	11.1735	11.501	10.837	11.1502	11.1331	Homo sapiens dual-specificity tyrosine-(Y)-phosphorylation regulated kinase 1B (DYRK1B), transcript variant a, mRNA [NM_004714]
1138068	C9orf126	A_23_P325625	NM_173690	286205	GO:0003714(transcription corepressor activity)|GO:0005515(protein binding)|GO:0005634(nucleus)|GO:0005737(cytoplasm)|GO:0006355(regulation of transcription, DNA-dependent)|GO:0009968(negative regulation of signal transduction)|GO:0016020(membrane)|GO:0016021(integral to membrane)|GO:0030336(negative regulation of cell migration)|GO:0035024(negative regulation of Rho protein signal transduction)	3.74953	2.06907	1.9708	1.97574	-1.68045	-3.20529	-0.00493806	-1.00343	0.146922	5.63599	4.71935	6.41395	4.15032	5.12252	1.97574	1.93308	2.00852	2.26562	1.95103	1.96942	8.28454	5.65288	5.32453	5.74253	Homo sapiens suppressor of cancer cell invasion (SCAI), transcript variant 1, mRNA [NM_173690]
1138069	VSTM2L	A_23_P79803	NM_080607	128434		3.68195	8.62442	9.01309	4.37788	4.94247	30.7491	4.63521	24.8506	0.00215679	3.70561	1.87421	5.56348	3.27249	3.39549	4.37788	9.82701	8.19916	7.84709	5.75493	4.67082	7.60236	1.88025	3.07996	1.9067	Homo sapiens V-set and transmembrane domain containing 2 like (VSTM2L), mRNA [NM_080607]
1138071	EIF4A1	A_32_P135902	NM_001416	1973	GO:0000166(nucleotide binding)|GO:0000288(nuclear-transcribed mRNA catabolic process, deadenylation-dependent decay)|GO:0000289(nuclear-transcribed mRNA poly(A) tail shortening)|GO:0000339(RNA cap binding)|GO:0003729(mRNA binding)|GO:0003743(translation initiation factor activity)|GO:0004386(helicase activity)|GO:0005515(protein binding)|GO:0005524(ATP binding)|GO:0005829(cytosol)|GO:0006412(tran…	9.44091	11.6035	13.7986	14.8589	2.16264	4.47732	-1.06027	-2.08532	0.584906	15.151	15.0423	14.9382	5.03057	8.43325	14.8589	14.5024	13.0949	7.21336	14.8589	14.8859	15.256	14.9354	15.0876	15.0314	Homo sapiens eukaryotic translation initiation factor 4A1 (EIF4A1), transcript variant 1, mRNA [NM_001416]
1138072	NFYA	A_24_P414719	NM_002505	4800	GO:0003677(DNA binding)|GO:0003700(sequence-specific DNA binding transcription factor activity)|GO:0005515(protein binding)|GO:0005634(nucleus)|GO:0006355(regulation of transcription, DNA-dependent)|GO:0006366(transcription from RNA polymerase II promoter)|GO:0016602(CCAAT-binding factor complex)|GO:0045944(positive regulation of transcription from RNA polymerase II promoter)	10.0965	10.4977	11.8486	10.7189	0.401241	1.32064	1.12967	2.18808	0.795352	10.8154	11.7694	11.972	9.64923	9.92125	10.7189	11.1408	12.5565	7.79593	10.5115	8.11682	10.7659	10.7572	10.2013	11.168	Homo sapiens nuclear transcription factor Y, alpha (NFYA), transcript variant 1, mRNA [NM_002505]
1138073	QRSL1	A_24_P50862				6.4472	3.90182	2.94883	3.41067	-2.54538	-5.8376	-0.461834	-1.37729	0.230789	1.99135	2.00407	2.33036	7.84669	8.08423	3.41067	2.64194	3.25573	5.80779	3.3383	3.59335	3.02294	2.06802	2.03938	2.38913	glutaminyl-tRNA synthase (glutamine-hydrolyzing)-like 1 [Source:HGNC Symbol;Acc:21020] [ENST00000369044]
1138074	SLC35E1	A_24_P378788	NM_024881	79939	GO:0006810(transport)|GO:0016020(membrane)|GO:0016021(integral to membrane)	10.0766	9.73415	9.75608	10.2364	-0.342444	-1.2679	-0.480319	-1.39505	0.655372	10.4369	9.9453	9.44474	9.97479	10.0186	10.2364	8.53261	10.9796	9.69029	9.00248	7.48303	11.1255	10.8839	11.0653	11.0388	Homo sapiens solute carrier family 35, member E1 (SLC35E1), mRNA [NM_024881]
1138075	NGRN	A_23_P140602	NM_001033088	51335	GO:0003674(molecular_function)|GO:0005576(extracellular region)|GO:0005634(nucleus)|GO:0007275(multicellular organismal development)|GO:0007399(nervous system development)|GO:0030182(neuron differentiation)	9.52981	12.3653	11.6678	12.1914	2.8355	7.13788	-0.523622	-1.43756	0.133534	13.0428	13.8153	12.3376	7.94986	8.44813	12.1914	11.6283	11.7073	13.7603	12.0164	10.4756	12.0184	13.1682	13.482	13.2706	Homo sapiens neugrin, neurite outgrowth associated (NGRN), transcript variant 2, mRNA [NM_001033088]
1138076	PTK7	A_24_P320545	NM_002821	5754	GO:0001736(establishment of planar polarity)|GO:0001843(neural tube closure)|GO:0003401(axis elongation)|GO:0004714(transmembrane receptor protein tyrosine kinase activity)|GO:0004872(receptor activity)|GO:0005524(ATP binding)|GO:0005624(membrane fraction)|GO:0005887(integral to plasma membrane)|GO:0005911(cell-cell junction)|GO:0006468(protein phosphorylation)|GO:0007155(cell adhesion)|GO:000716…	11.2395	13.2471	13.6997	11.7735	2.00753	4.02093	1.92621	3.80055	0.0353398	13.2749	14.3199	11.9777	11.5062	10.439	11.7735	14.0527	13.3466	12.3419	12.6059	11.4614	12.9759	12.7692	12.9716	12.5501	Homo sapiens PTK7 protein tyrosine kinase 7 (PTK7), transcript variant PTK7-1, mRNA [NM_002821]
1138081	NXF3	A_23_P171336	NM_022052	56000	GO:0000166(nucleotide binding)|GO:0003729(mRNA binding)|GO:0005487(nucleocytoplasmic transporter activity)|GO:0005515(protein binding)|GO:0005622(intracellular)|GO:0005634(nucleus)|GO:0005737(cytoplasm)|GO:0006406(mRNA export from nucleus)|GO:0006810(transport)|GO:0016973(poly(A)+ mRNA export from nucleus)|GO:0042272(nuclear RNA export factor complex)	4.99993	9.04003	6.92782	8.75017	4.04009	16.4509	-1.82235	-3.53657	0.226716	6.71313	7.28549	6.96671	3.14044	3.10919	8.75017	6.5956	7.26004	13.2644	7.7431	7.26792	7.62017	7.4529	7.60004	7.5689	Homo sapiens nuclear RNA export factor 3 (NXF3), mRNA [NM_022052]
1138082	OR2V2	A_23_P18913	NM_206880	285659	GO:0004872(receptor activity)|GO:0004984(olfactory receptor activity)|GO:0005886(plasma membrane)|GO:0007608(sensory perception of smell)|GO:0016021(integral to membrane)|GO:0050896(response to stimulus)	3.9138	5.88658	5.73551	7.33023	1.97278	3.92524	-1.59472	-3.02035	0.357719	4.89059	3.75265	4.15295	1.96125	2.4499	7.33023	4.34076	7.13026	6.18871	4.81349	4.55199	4.3439	2.80729	3.6243	3.3368	Homo sapiens olfactory receptor, family 2, subfamily V, member 2 (OR2V2), mRNA [NM_206880]
1138083	POGZ	A_23_P500734	NM_015100	23126	GO:0000790(nuclear chromatin)|GO:0003677(DNA binding)|GO:0005515(protein binding)|GO:0005622(intracellular)|GO:0005634(nucleus)|GO:0005694(chromosome)|GO:0005737(cytoplasm)|GO:0006355(regulation of transcription, DNA-dependent)|GO:0007049(cell cycle)|GO:0007064(mitotic sister chromatid cohesion)|GO:0008270(zinc ion binding)|GO:0046872(metal ion binding)|GO:0051301(cell division)|GO:0051382(kineto…	4.68931	8.18875	10.9242	9.85269	3.49945	11.3094	1.07147	2.10158	0.405028	10.6787	9.74579	10.0156	2.14949	2.06574	9.85269	11.1115	10.7369	2.71793	10.7818	10.7404	10.824	9.16609	9.194	9.24635	Homo sapiens pogo transposable element with ZNF domain (POGZ), transcript variant 1, mRNA [NM_015100]
1138087	LOC100129476	A_32_P921149	XM_003118842	100505910		6.44102	4.27316	3.95261	2.74681	-2.16786	-4.49356	1.2058	2.30666	0.391835	3.80376	7.29156	3.20345	10.4503	6.12593	2.74681	3.62218	4.28304	4.91426	5.26239	6.29305	3.37671	2.63155	3.57629	2.05433	CDNA FLJ25733 fis, clone TST05652 [Source:UniProtKB/TrEMBL;Acc:Q8N7E4] [ENST00000540234]
1138088	DISP1	A_23_P201319	NM_032890	84976	GO:0007224(smoothened signaling pathway)|GO:0007225(patched ligand maturation)|GO:0007368(determination of left/right symmetry)|GO:0008158(hedgehog receptor activity)|GO:0009880(embryonic pattern specification)|GO:0009953(dorsal/ventral pattern formation)|GO:0015197(peptide transporter activity)|GO:0015833(peptide transport)|GO:0016020(membrane)|GO:0016021(integral to membrane)|GO:0016323(basolat…	9.42477	10.3698	9.03146	9.77909	0.945009	1.9252	-0.747627	-1.67903	0.541947	10.2327	9.70281	11.2764	9.95977	8.53545	9.77909	9.29309	8.76984	13.0464	8.79988	8.88187	10.8389	10.485	10.4104	10.2215	Homo sapiens dispatched homolog 1 (Drosophila) (DISP1), mRNA [NM_032890]
1138090	C1orf35	A_23_P97328	NM_024319	79169		8.90877	9.29793	9.44315	8.53583	0.38916	1.30963	0.907322	1.87556	0.485186	8.94523	8.40079	8.88111	8.43547	9.75502	8.53583	9.85171	9.03459	9.00749	9.72764	9.67007	9.33223	9.25553	9.71148	8.98339	Homo sapiens chromosome 1 open reading frame 35 (C1orf35), mRNA [NM_024319]
1138093	C14orf148	A_23_P382682	NM_001113475	122945	GO:0004735(pyrroline-5-carboxylate reductase activity)|GO:0005488(binding)|GO:0006561(proline biosynthetic process)|GO:0016491(oxidoreductase activity)	1.87219	3.48439	1.78845	1.79805	1.6122	3.05717	-0.009602	-1.00668	0.395822	5.41262	3.78899	1.79065	1.97001	1.84852	1.79805	1.79311	1.78379	6.87627	1.81631	1.80665	1.82831	4.00429	5.37034	4.45501	Homo sapiens chromosome 14 open reading frame 148 (C14orf148), mRNA [NM_001113475]
1138094	ZMYM3	A_23_P137073	NM_005096	9203	GO:0003677(DNA binding)|GO:0005634(nucleus)|GO:0007275(multicellular organismal development)|GO:0008270(zinc ion binding)|GO:0046872(metal ion binding)	5.15174	7.11673	8.60838	6.51493	1.96499	3.9041	2.09344	4.26766	0.338917	10.2558	11.0235	6.79859	5.48226	3.45803	6.51493	9.47181	7.74494	4.13344	10.4553	9.999	12.2451	10.0155	9.28926	9.60965	Homo sapiens zinc finger, MYM-type 3 (ZMYM3), transcript variant 2, mRNA [NM_005096]
1138095	NDUFA11	A_23_P320185	NM_175614	126328	GO:0005739(mitochondrion)|GO:0005743(mitochondrial inner membrane)|GO:0005747(mitochondrial respiratory chain complex I)|GO:0008565(protein transporter activity)|GO:0016020(membrane)|GO:0016021(integral to membrane)|GO:0022904(respiratory electron transport chain)|GO:0070469(respiratory chain)	10.3161	12.5969	14.5581	14.4995	2.28082	4.85955	0.0586672	1.0415	0.501602	12.8611	14.0212	14.295	6.23561	10.2132	14.4995	14.7895	14.3268	8.6745	14.5282	14.3774	11.7645	11.8112	11.708	12.1958	Homo sapiens NADH dehydrogenase (ubiquinone) 1 alpha subcomplex, 11, 14.7kDa (NDUFA11), nuclear gene encoding mitochondrial protein, transcript variant 1, mRNA [NM_175614]
1138097	PTPN3	A_24_P928969	NM_001145369	5774	GO:0001784(phosphotyrosine binding)|GO:0004725(protein tyrosine phosphatase activity)|GO:0005515(protein binding)|GO:0005737(cytoplasm)|GO:0005856(cytoskeleton)|GO:0005886(plasma membrane)|GO:0006470(protein dephosphorylation)|GO:0008092(cytoskeletal protein binding)|GO:0009898(internal side of plasma membrane)|GO:0016787(hydrolase activity)|GO:0035335(peptidyl-tyrosine dephosphorylation)|GO:0045…	4.50323	7.30366	9.10983	2.47236	2.80043	6.96648	6.63748	99.5588	0.269948	2.12872	2.03886	4.13042	6.23561	4.80171	2.47236	8.11961	10.1001	3.6913	2.36958	2.54347	2.61502	4.76486	2.48875	5.14659	Homo sapiens protein tyrosine phosphatase, non-receptor type 3 (PTPN3), transcript variant 3, mRNA [NM_001145369]
1138098	NS3BP	A_23_P412427	XR_109071	171391		6.85487	9.67721	9.37196	9.87345	2.82235	7.07312	-0.501492	-1.41568	0.333608	11.0158	9.20206	10.4147	8.78868	1.90246	9.87345	10.2829	8.46105	10.2877	12.1647	9.37765	11.9163	8.87597	10.4704	9.31108	PREDICTED: Homo sapiens NS3BP (NS3BP), miscRNA [XR_109071]
1138099	PPIA	A_24_P340679	NM_021130	5478	GO:0002576(platelet degranulation)|GO:0003755(peptidyl-prolyl cis-trans isomerase activity)|GO:0005515(protein binding)|GO:0005576(extracellular region)|GO:0005634(nucleus)|GO:0005737(cytoplasm)|GO:0005829(cytosol)|GO:0006278(RNA-dependent DNA replication)|GO:0006457(protein folding)|GO:0007596(blood coagulation)|GO:0016032(viral reproduction)|GO:0016853(isomerase activity)|GO:0019047(provirus in…	7.77392	13.5089	14.0716	15.0288	5.73498	53.2599	-0.957208	-1.94155	0.19957	14.7804	15.2403	15.0444	5.35052	2.94244	15.0288	14.0628	14.0804	12.3835	14.3135	14.2981	14.4705	15.3827	15.0578	15.3373	Homo sapiens peptidylprolyl isomerase A (cyclophilin A) (PPIA), mRNA [NM_021130]
1138102	DCC	A_23_P158708	NM_005215	1630	GO:0001764(neuron migration)|GO:0001975(response to amphetamine)|GO:0003713(transcription coactivator activity)|GO:0004888(transmembrane receptor activity)|GO:0005042(netrin receptor activity)|GO:0005515(protein binding)|GO:0005829(cytosol)|GO:0005886(plasma membrane)|GO:0006915(apoptosis)|GO:0006917(induction of apoptosis)|GO:0007275(multicellular organismal development)|GO:0007409(axonogenesis)…	4.63647	4.40936	4.54391	4.37	-0.227108	-1.17049	0.173917	1.12812	0.390013	1.90493	2.38778	2.94673	4.80872	4.7307	4.37	4.78414	4.30369	4.14026	5.28255	4.79352	3.60228	2.84517	2.45059	2.47236	Homo sapiens deleted in colorectal carcinoma (DCC), mRNA [NM_005215]
1138104	LOC643475	A_24_P316234				5.08292	2.42881	2.1751	2.4133	-2.6541	-6.29455	-0.238193	-1.17951	0.150956	2.1113	1.93678	1.98054	5.33669	7.49876	2.4133	2.04205	2.30816	2.93623	2.17348	2.35628	2.42355	1.92448	1.91204	1.98306	Homo sapiens mRNA for FLJ00409 protein. [AK090485]
1138106	CCDC71	A_23_P61524	NM_022903	64925		7.76015	10.9594	12.2393	12.0159	3.1993	9.18512	0.223325	1.16742	0.38381	10.0611	10.5868	11.6191	1.97001	9.29448	12.0159	11.7417	12.7369	8.39979	10.1662	11.9645	10.411	9.5148	9.14777	10.1493	Homo sapiens coiled-coil domain containing 71 (CCDC71), mRNA [NM_022903]
1138109	LRRC4C	A_23_P24457	NM_020929	57689	GO:0005515(protein binding)|GO:0016020(membrane)|GO:0016021(integral to membrane)|GO:0050770(regulation of axonogenesis)	8.34849	8.52223	8.83089	5.28001	0.17374	1.12798	3.55088	11.7198	0.919386	4.3311	8.50678	4.63964	9.98786	9.77758	5.28001	8.16608	9.49571	7.90489	6.02767	5.88787	7.50997	4.10829	4.38636	3.97615	Homo sapiens leucine rich repeat containing 4C (LRRC4C), mRNA [NM_020929]
1138110	NKAIN2	A_23_P316501	NM_001040214	154215	GO:0005886(plasma membrane)|GO:0016021(integral to membrane)	3.42258	3.71377	4.61397	3.66736	0.291186	1.22365	0.946607	1.92733	0.888182	1.81848	3.66702	1.83257	1.99982	4.60057	3.66736	7.29175	1.93618	1.91338	3.52257	1.8936	3.29191	1.82688	2.16524	1.83617	Homo sapiens Na+/K+ transporting ATPase interacting 2 (NKAIN2), transcript variant 1, mRNA [NM_001040214]
1138111	B9D1	A_23_P152678	NM_015681	27077	GO:0005515(protein binding)|GO:0005813(centrosome)|GO:0005932(microtubule basal body)|GO:0042384(cilium assembly)	10.3334	10.078	11.1759		-0.255411	-1.19368		#VALUE!	0.895816	9.95836	9.11239	12.136	11.7056	8.96115		10.6335	11.7183	7.88209	11.2595	11.632	9.83484	9.52638	7.70863	9.84272	Homo sapiens B9 protein domain 1 (B9D1), mRNA [NM_015681]
1138114	REPIN1	A_24_P166645	NM_014374	29803	GO:0003677(DNA binding)|GO:0005622(intracellular)|GO:0005634(nucleus)|GO:0005664(nuclear origin of replication recognition complex)|GO:0006260(DNA replication)|GO:0008270(zinc ion binding)|GO:0046872(metal ion binding)	10.959	9.73081	9.55045	11.121	-1.22819	-2.34274	-1.57053	-2.97015	0.25823	10.4113	10.8089	8.91034	12.0938	9.66227	11.121	10.5574	8.54354	10.0915	9.93069	8.17555	11.1356	9.04131	9.85197	9.08228	Homo sapiens replication initiator 1 (REPIN1), transcript variant 2, mRNA [NM_014374]
1138116	BRWD1	A_23_P211136	NM_018963	54014	GO:0003674(molecular_function)|GO:0005634(nucleus)|GO:0005737(cytoplasm)|GO:0006355(regulation of transcription, DNA-dependent)|GO:0008150(biological_process)	4.15481	6.19255	7.69363	4.17469	2.03774	4.10603	3.51893	11.4632	0.298012	8.1376	8.15473	6.98542	3.96263	4.32709	4.17469	6.30557	9.08168	3.19039	1.93731	4.58437	3.72991	9.10138	9.06505	9.48208	Homo sapiens bromodomain and WD repeat domain containing 1 (BRWD1), transcript variant 1, mRNA [NM_018963]
1138118	LSMD1	A_23_P38206	NM_032356	84316	GO:0005634(nucleus)|GO:0005737(cytoplasm)	5.68392	4.70558	5.99754	10.1339	-0.978339	-1.9702	-4.13635	-17.5859	0.795619	9.90924	8.15783	10.2056	4.44186	2.47599	10.1339	10.0769	1.91823	2.12165	10.2561	1.95673	2.01789	8.70838	6.05083	8.5269	Homo sapiens LSM domain containing 1 (LSMD1), mRNA [NM_032356]
1138121	HIPK1	A_32_P231446	NM_198268	204851	GO:0000166(nucleotide binding)|GO:0004674(protein serine/threonine kinase activity)|GO:0005515(protein binding)|GO:0005524(ATP binding)|GO:0005634(nucleus)|GO:0005737(cytoplasm)|GO:0006355(regulation of transcription, DNA-dependent)|GO:0006468(protein phosphorylation)	7.95803	7.95754	9.12065	8.16086	-0.000488193	-1.00034	0.959792	1.94503	0.99969	8.23898	7.48445	7.79118	7.78157	7.93165	8.16086	8.79892	9.44239	5.63131	8.87238	9.75686	9.22408	5.62562	5.65899	5.75755	Homo sapiens homeodomain interacting protein kinase 1 (HIPK1), transcript variant 1, mRNA [NM_198268]
1138123	APBB1	A_23_P1998	NM_001164	322	GO:0001540(beta-amyloid binding)|GO:0003682(chromatin binding)|GO:0005515(protein binding)|GO:0005634(nucleus)|GO:0005737(cytoplasm)|GO:0005886(plasma membrane)|GO:0006355(regulation of transcription, DNA-dependent)|GO:0006974(response to DNA damage stimulus)|GO:0007050(cell cycle arrest)|GO:0007165(signal transduction)|GO:0007409(axonogenesis)|GO:0008134(transcription factor binding)|GO:0016568(…	13.2019	10.643	10.6229	11.3681	-2.55888	-5.89249	-0.745148	-1.67615	0.108754	11.2076	11.3447	11.9677	12.6801	15.5575	11.3681	10.4063	10.8396	10.6831	10.8616	11.0026	11.2364	11.1695	11.465	11.853	Homo sapiens amyloid beta (A4) precursor protein-binding, family B, member 1 (Fe65) (APBB1), transcript variant 1, mRNA [NM_001164]
1138124	SLC17A1	A_23_P42189	NM_005074	6568	GO:0005624(membrane fraction)|GO:0005886(plasma membrane)|GO:0005887(integral to plasma membrane)|GO:0006811(ion transport)|GO:0006814(sodium ion transport)|GO:0006817(phosphate transport)|GO:0015293(symporter activity)|GO:0015321(sodium-dependent phosphate transmembrane transporter activity)|GO:0044341(sodium-dependent phosphate transport)|GO:0046415(urate metabolic process)|GO:0055085(transmemb…	4.51991	3.37959	2.33573	3.7028	-1.14032	-2.20429	-1.36707	-2.57946	0.604482	2.09285	2.59266	1.80863	7.81923	2.0377	3.7028	2.83651	1.83495	5.46732	3.75449	1.8429	1.81324	6.39154	4.20903	5.19581	Homo sapiens solute carrier family 17 (sodium phosphate), member 1 (SLC17A1), mRNA [NM_005074]
1138127	CCDC88C	A_23_P379945	NM_001080414	440193	GO:0000226(microtubule cytoskeleton organization)|GO:0001932(regulation of protein phosphorylation)|GO:0005626(insoluble fraction)|GO:0005737(cytoplasm)|GO:0008017(microtubule binding)|GO:0016055(Wnt receptor signaling pathway)|GO:0030165(PDZ domain binding)|GO:0031648(protein destabilization)|GO:0043621(protein self-association)|GO:0051260(protein homooligomerization)	4.92244	8.09311	10.0996	2.3921	3.17067	9.00467	7.70745	209.014	0.25504	3.86681	2.12165	4.3368	5.76853	6.60668	2.3921	9.85629	10.3428	4.08022	10.9341	10.4981	9.9717	1.96621	2.466	1.9863	Homo sapiens coiled-coil domain containing 88C (CCDC88C), mRNA [NM_001080414]
1138128	HS3ST4	A_24_P290225	NM_006040	9951	GO:0000139(Golgi membrane)|GO:0005576(extracellular region)|GO:0005794(Golgi apparatus)|GO:0008146(sulfotransferase activity)|GO:0008467([heparan sulfate]-glucosamine 3-sulfotransferase 1 activity)|GO:0016020(membrane)|GO:0016021(integral to membrane)|GO:0016740(transferase activity)|GO:0030201(heparan sulfate proteoglycan metabolic process)	4.00123	3.6272	2.06504	2.02712	-0.374026	-1.29596	0.0379248	1.02664	0.853816	1.90616	1.90785	1.94035	4.20272	5.77384	2.02712	1.96077	2.16932	6.75152	1.96783	2.08627	8.73348	1.92395	2.30413	1.92676	Homo sapiens heparan sulfate (glucosamine) 3-O-sulfotransferase 4 (HS3ST4), mRNA [NM_006040]
1138131	MYOZ3	A_32_P88415	NM_133371	91977	GO:0005515(protein binding)|GO:0005737(cytoplasm)|GO:0030017(sarcomere)	9.62598	10.2629	9.51207	10.3781	0.636882	1.55497	-0.866023	-1.82263	0.579702	9.03755	8.99335	9.37831	10.3616	8.13828	10.3781	9.601	9.42314	11.7645	11.1058	11.8844	10.0578	8.92504	9.11326	8.91469	Homo sapiens myozenin 3 (MYOZ3), transcript variant 2, mRNA [NM_133371]
1138133	RPL26L1	A_32_P205553	NM_016093	51121	GO:0003735(structural constituent of ribosome)|GO:0005622(intracellular)|GO:0005829(cytosol)|GO:0006412(translation)|GO:0006414(translational elongation)|GO:0006415(translational termination)|GO:0010467(gene expression)|GO:0015934(large ribosomal subunit)|GO:0016032(viral reproduction)|GO:0019058(viral infectious cycle)|GO:0019083(viral transcription)|GO:0031018(endocrine pancreas development)|GO…	4.69584	7.78264	8.49987	10.2069	3.0868	8.4961	-1.70703	-3.26488	0.345819	8.58773	9.99277	9.95734	1.97816	1.90246	10.2069	7.63242	9.36731	6.34818	6.78474	9.48437	7.61501	10.0322	9.28073	9.89999	Homo sapiens ribosomal protein L26-like 1 (RPL26L1), mRNA [NM_016093]
1138136	MFI2	A_23_P212042	NM_005929	4241	GO:0005506(iron ion binding)|GO:0005515(protein binding)|GO:0005576(extracellular region)|GO:0005886(plasma membrane)|GO:0005887(integral to plasma membrane)|GO:0006811(ion transport)|GO:0006826(iron ion transport)|GO:0006879(cellular iron ion homeostasis)|GO:0008199(ferric iron binding)|GO:0031225(anchored to membrane)|GO:0046872(metal ion binding)	9.69383	11.3296	12.196	7.92509	1.63577	3.10752	4.27094	19.3055	0.2637	8.27883	7.27795	8.12818	10.9511	10.2053	7.92509	12.0611	12.3309	9.59674	10.9317	7.76933	7.77796	7.60167	7.26152	7.29862	Homo sapiens antigen p97 (melanoma associated) identified by monoclonal antibodies 133.2 and 96.5 (MFI2), transcript variant 1, mRNA [NM_005929]
1138137	LOC100131938	A_24_P247849				6.5644	5.51861	5.73377	3.44193	-1.0458	-2.06451	2.29183	4.89677	0.656842	5.72474	6.05171	3.09748	8.85464	7.39664	3.44193	8.24533	3.2222	5.08829	3.41363	3.56312	3.30491	2.81248	2.03425	4.17391	Homo sapiens cDNA FLJ36189 fis, clone TESTI2027238. [AK093508]
1138142	SERPINB10	A_23_P313981	NM_005024	5273	GO:0004867(serine-type endopeptidase inhibitor activity)|GO:0005634(nucleus)|GO:0005737(cytoplasm)|GO:0010951(negative regulation of endopeptidase activity)|GO:0030162(regulation of proteolysis)|GO:0030414(peptidase inhibitor activity)|GO:0045861(negative regulation of proteolysis)	7.46011	3.83432	2.76942	3.07866	-3.62579	-12.3445	-0.309246	-1.23906	0.212304	1.99237	1.98211	2.08841	9.56895	9.73274	3.07866	2.40321	3.13562	5.96413	3.04154	3.16168	2.60592	2.02754	2.02372	3.8654	Homo sapiens serpin peptidase inhibitor, clade B (ovalbumin), member 10 (SERPINB10), mRNA [NM_005024]
1138144	ZNF232	A_23_P4294	NM_014519	7775	GO:0003677(DNA binding)|GO:0003700(sequence-specific DNA binding transcription factor activity)|GO:0005622(intracellular)|GO:0005634(nucleus)|GO:0006355(regulation of transcription, DNA-dependent)|GO:0008270(zinc ion binding)|GO:0016032(viral reproduction)|GO:0046872(metal ion binding)	9.44621	7.79266	8.60932	11.0249	-1.65355	-3.14607	-2.41556	-5.33528	0.240571	9.31047	10.6681	10.092	8.68697	8.62679	11.0249	9.2843	7.93433	6.15935	11.3141	8.60324	11.1228	9.80278	9.6389	10.1163	Homo sapiens zinc finger protein 232 (ZNF232), mRNA [NM_014519]
1138146	SERF2	A_24_P313334	NM_001199877	10169	GO:0003674(molecular_function)|GO:0005634(nucleus)|GO:0005829(cytosol)|GO:0008150(biological_process)	8.51581	9.99089	10.6372	10.856	1.47509	2.78	-0.218871	-1.16382	0.45349	11.2471	10.8623	10.5557	9.19458	5.4968	10.856	11.4795	9.7948	8.69835	5.42193	9.48014	7.09904	11.3739	10.986	11.4361	Homo sapiens small EDRK-rich factor 2 (SERF2), transcript variant 4, mRNA [NM_001199877]
1138148	SLC25A5	A_23_P137057	NM_001152	292	GO:0005215(transporter activity)|GO:0005515(protein binding)|GO:0005739(mitochondrion)|GO:0005743(mitochondrial inner membrane)|GO:0005887(integral to plasma membrane)|GO:0006112(energy reserve metabolic process)|GO:0006810(transport)|GO:0007059(chromosome segregation)|GO:0015207(adenine transmembrane transporter activity)|GO:0015853(adenine transport)|GO:0016020(membrane)|GO:0016032(viral reprod…	9.67544	10.7492	13.2777	12.8769	1.07374	2.10488	0.400762	1.3202	0.739912	12.4436	12.5407	12.8611	7.40898	8.74043	12.8769	13.3037	13.2517	5.69221	13.1823	13.0335	12.9999	12.3358	11.8932	12.2838	Homo sapiens solute carrier family 25 (mitochondrial carrier; adenine nucleotide translocator), member 5 (SLC25A5), nuclear gene encoding mitochondrial protein, mRNA [NM_001152]
1138153	ZNF397	A_23_P208143	NM_001135178	84307	GO:0003677(DNA binding)|GO:0003700(sequence-specific DNA binding transcription factor activity)|GO:0005622(intracellular)|GO:0005634(nucleus)|GO:0005737(cytoplasm)|GO:0006355(regulation of transcription, DNA-dependent)|GO:0008270(zinc ion binding)|GO:0016032(viral reproduction)|GO:0046872(metal ion binding)	4.43793	8.27373	8.99794	9.34213	3.83581	14.2788	-0.344197	-1.26944	0.211714	9.22168	10.6988	9.2187	1.91284	2.0588	9.34213	8.3668	9.62907	6.82532	8.69859	9.17019	7.93839	11.0425	10.6606	11.0139	Homo sapiens zinc finger protein 397 (ZNF397), transcript variant 1, mRNA [NM_001135178]
1138154	PEX14	A_23_P160787	NM_004565	5195	GO:0003714(transcription corepressor activity)|GO:0005515(protein binding)|GO:0005634(nucleus)|GO:0005777(peroxisome)|GO:0005778(peroxisomal membrane)|GO:0007031(peroxisome organization)|GO:0015031(protein transport)|GO:0016020(membrane)|GO:0016021(integral to membrane)|GO:0016558(protein import into peroxisome matrix)|GO:0043234(protein complex)|GO:0043433(negative regulation of sequence-specifi…	5.01635	7.58878	10.2168	5.18618	2.57243	5.9481	5.03063	32.6866	0.387378	8.82124	8.69604	6.4952	5.4657	4.39716	5.18618	9.88195	10.5517	2.33271	10.2144	1.97596	3.17774	7.76043	7.85512	7.60722	Homo sapiens peroxisomal biogenesis factor 14 (PEX14), mRNA [NM_004565]
1138155	GSG1	A_23_P139864	NM_031289	83445	GO:0005783(endoplasmic reticulum)|GO:0005789(endoplasmic reticulum membrane)|GO:0016020(membrane)|GO:0016021(integral to membrane)|GO:0070063(RNA polymerase binding)	10.4695	9.49864	8.97266	8.04977	-0.970876	-1.96003	0.92289	1.89591	0.524789	8.45488	8.47955	9.39866	11.6306	11.7282	8.04977	8.18846	9.75686	10.5506	9.04389	8.28138	10.2034	9.36885	8.97039	9.74094	Homo sapiens germ cell associated 1 (GSG1), transcript variant 1, mRNA [NM_031289]
1138163	EPHA3	A_24_P254744	NM_182644	2042	GO:0000166(nucleotide binding)|GO:0001660(fever generation)|GO:0004714(transmembrane receptor protein tyrosine kinase activity)|GO:0004872(receptor activity)|GO:0005003(ephrin receptor activity)|GO:0005524(ATP binding)|GO:0005576(extracellular region)|GO:0005886(plasma membrane)|GO:0005887(integral to plasma membrane)|GO:0006468(protein phosphorylation)|GO:0007165(signal transduction)|GO:0007169(…	2.34181	1.86628	1.85387	1.8534	-0.475529	-1.39043	0.000470292	1.00033	0.137604	1.80037	1.80624	1.81533	2.45138	2.72065	1.8534	1.8398	1.86794	1.89111	1.84872	1.85635	5.15631	1.80087	1.79805	1.82093	Homo sapiens EPH receptor A3 (EPHA3), transcript variant 2, mRNA [NM_182644]
1138164	NOL9	A_23_P126727	NM_024654	79707	GO:0000166(nucleotide binding)|GO:0000460(maturation of 5.8S rRNA)|GO:0003723(RNA binding)|GO:0005524(ATP binding)|GO:0005634(nucleus)|GO:0005730(nucleolus)|GO:0016301(kinase activity)|GO:0016740(transferase activity)|GO:0051731(polynucleotide 5'-hydroxyl-kinase activity)	7.04499	4.259	4.14976	10.2603	-2.78599	-6.89708	-6.11054	-69.0964	0.22361	9.22917	9.75111	9.03755	5.11864	5.75602	10.2603	5.98208	2.31745	4.47748	8.61107	10.0425	11.0642	9.98119	10.2426	10.0641	Homo sapiens nucleolar protein 9 (NOL9), mRNA [NM_024654]
1138165	PSMD5	A_24_P363802	NM_005047	5711	GO:0000075(cell cycle checkpoint)|GO:0000082(G1/S transition of mitotic cell cycle)|GO:0000084(S phase of mitotic cell cycle)|GO:0000216(M/G1 transition of mitotic cell cycle)|GO:0000278(mitotic cell cycle)|GO:0000502(proteasome complex)|GO:0005515(protein binding)|GO:0006521(regulation of cellular amino acid metabolic process)|GO:0006915(apoptosis)|GO:0006977(DNA damage response, signal transduc…	10.1138	9.30505	8.61899	9.74936	-0.808796	-1.75175	-1.13038	-2.18916	0.379075	11.1692	11.3603	10.4891	10.028	10.5642	9.74936	9.27228	7.9657	10.6772	8.90871	10.1411	8.7224	12.2711	12.429	12.4525	Homo sapiens proteasome (prosome, macropain) 26S subunit, non-ATPase, 5 (PSMD5), mRNA [NM_005047]
1138166	HOXA2	A_24_P200854	NM_006735	3199	GO:0000122(negative regulation of transcription from RNA polymerase II promoter)|GO:0001709(cell fate determination)|GO:0002076(osteoblast development)|GO:0003700(sequence-specific DNA binding transcription factor activity)|GO:0005634(nucleus)|GO:0005730(nucleolus)|GO:0006355(regulation of transcription, DNA-dependent)|GO:0007379(segment specification)|GO:0008045(motor axon guidance)|GO:0009952(a…	10.8982	10.1046	8.82944	8.64346	-0.793668	-1.73348	0.18598	1.13759	0.667928	8.89832	9.11326	10.3029	12.3765	11.6748	8.64346	8.65576	9.00312	12.6548	9.6641	9.37718	8.45488	9.20699	9.11952	8.89752	Homo sapiens homeobox A2 (HOXA2), mRNA [NM_006735]
1138167	ZNF230	A_24_P370096	NM_006300	7773	GO:0003677(DNA binding)|GO:0005622(intracellular)|GO:0005634(nucleus)|GO:0006355(regulation of transcription, DNA-dependent)|GO:0008270(zinc ion binding)|GO:0046872(metal ion binding)	5.01536	8.33781	8.03871	8.25532	3.32245	10.0036	-0.21661	-1.162	0.136143	10.6681	10.9832	9.47562	4.44186	2.34891	8.25532	8.60346	7.47396	8.93602	7.42499	7.8796	8.32288	11.2169	11.2073	11.0287	Homo sapiens zinc finger protein 230 (ZNF230), mRNA [NM_006300]
1138171	ZNF528	A_23_P414713	NM_032423	84436	GO:0003677(DNA binding)|GO:0005622(intracellular)|GO:0005634(nucleus)|GO:0006355(regulation of transcription, DNA-dependent)|GO:0008270(zinc ion binding)|GO:0046872(metal ion binding)	7.50656	6.33794	6.19747	9.02845	-1.16862	-2.24796	-2.83098	-7.11559	0.503969	9.75071	10.6622	7.77515	7.44321	6.04801	9.02845	8.50692	3.88801	6.61888	8.67151	2.9406	2.42215	9.58974	9.58134	8.91556	Homo sapiens zinc finger protein 528 (ZNF528), mRNA [NM_032423]
1138172	LOC643783	A_32_P12327	XR_110056	643783		6.24923	4.70788	5.79836	4.125	-1.54135	-2.91068	1.67336	3.18956	0.441491	3.22544	7.12724	2.67276	8.99422	5.62848	4.125	5.82739	5.76932	2.52692	1.944	2.02315	3.31882	6.95169	7.00181	6.53101	PREDICTED: Homo sapiens hypothetical LOC643783, transcript variant 2 (LOC643783), partial miscRNA [XR_110056]
1138174	MAFB	A_23_P17345	NM_005461	9935	GO:0003700(sequence-specific DNA binding transcription factor activity)|GO:0005515(protein binding)|GO:0005634(nucleus)|GO:0005667(transcription factor complex)|GO:0007379(segment specification)|GO:0007423(sensory organ development)|GO:0007585(respiratory gaseous exchange)|GO:0008134(transcription factor binding)|GO:0021571(rhombomere 5 development)|GO:0021572(rhombomere 6 development)|GO:0035284…	14.3176	11.6359	10.437	11.3152	-2.68174	-6.4163	-0.878203	-1.83808	0.235766	10.726	10.1925	10.1778	15.8279	15.8097	11.3152	10.609	10.2649	14.0336	10.3781	9.75021	10.2998	9.7523	10.1246	10.1049	Homo sapiens v-maf musculoaponeurotic fibrosarcoma oncogene homolog B (avian) (MAFB), mRNA [NM_005461]
1138177	UNQ1887	A_24_P30567	NM_139015	121665	GO:0004190(aspartic-type endopeptidase activity)|GO:0008233(peptidase activity)|GO:0016020(membrane)|GO:0016021(integral to membrane)	8.47122	10.1655	11.5479	6.34487	1.69429	3.23618	5.20304	36.836	0.394607	10.0183	9.55468	9.53207	10.039	9.02978	6.34487	11.2227	11.8731	7.40072	11.4841	12.1079	9.655	8.54982	9.35814	8.87305	Homo sapiens signal peptide peptidase 3 (SPPL3), mRNA [NM_139015]
1138180	ARL2	A_23_P98252	NM_001667	402	GO:0000166(nucleotide binding)|GO:0003924(GTPase activity)|GO:0005095(GTPase inhibitor activity)|GO:0005515(protein binding)|GO:0005525(GTP binding)|GO:0005622(intracellular)|GO:0005634(nucleus)|GO:0005737(cytoplasm)|GO:0005739(mitochondrion)|GO:0005758(mitochondrial intermembrane space)|GO:0005794(Golgi apparatus)|GO:0005813(centrosome)|GO:0005829(cytosol)|GO:0005856(cytoskeleton)|GO:0006184(GTP…	12.6502	12.2011	13.2818	11.6181	-0.449051	-1.36514	1.66371	3.16829	0.732694	11.7978	10.8387	12.537	13.1507	13.1818	11.6181	13.7356	12.828	10.0398	14.5093	13.8316	12.8752	11.2182	12.149	11.8611	Homo sapiens ADP-ribosylation factor-like 2 (ARL2), transcript variant 1, mRNA [NM_001667]
1138183	SELI	A_24_P940803	NM_033505	85465	GO:0004307(ethanolaminephosphotransferase activity)|GO:0008654(phospholipid biosynthetic process)|GO:0016020(membrane)|GO:0016021(integral to membrane)|GO:0016740(transferase activity)|GO:0016780(phosphotransferase activity, for other substituted phosphate groups)|GO:0046872(metal ion binding)	5.838	6.10618	7.89581	9.56721	0.268177	1.20429	-1.6714	-3.18524	0.923571	8.11263	7.44512	7.51338	3.33344	4.61336	9.56721	8.38382	7.4078	2.52692	1.91142	1.97302	9.08982	8.35817	9.27517	7.44985	Homo sapiens ethanolaminephosphotransferase 1 (CDP-ethanolamine-specific) (EPT1), mRNA [NM_033505]
1138184	TBK1	A_24_P918175		653581		4.33351	5.55294	4.70081	4.9837	1.21943	2.32855	-0.282895	-1.21663	0.26595	3.18878	4.43689	3.24283	3.64799	4.36884	4.9837	4.48378	4.91783	7.25721	5.86961	2.13714	4.41179	4.57395	4.92601	3.80846	Homo sapiens TANK-binding kinase 1, mRNA (cDNA clone IMAGE:3938647), partial cds. [BC009864]
1138188	PRR13	A_23_P139575	NM_001005354	54458	GO:0005634(nucleus)|GO:0006355(regulation of transcription, DNA-dependent)	8.19884	11.3808	12.9211	12.4117	3.18197	9.07547	0.509344	1.4234	0.302548	11.6342	11.5373	12.916	4.95339	7.23141	12.4117	12.8736	12.9685	8.3003	12.9883	13.4253	12.8563	11.5167	11.2251	11.7308	Homo sapiens proline rich 13 (PRR13), transcript variant 3, mRNA [NM_001005354]
1138189	ALK	A_23_P324304	NM_004304	238	GO:0000166(nucleotide binding)|GO:0004714(transmembrane receptor protein tyrosine kinase activity)|GO:0004872(receptor activity)|GO:0005515(protein binding)|GO:0005524(ATP binding)|GO:0005887(integral to plasma membrane)|GO:0007169(transmembrane receptor protein tyrosine kinase signaling pathway)|GO:0016020(membrane)|GO:0016310(phosphorylation)|GO:0046777(protein autophosphorylation)	5.6831	4.89623	4.09512	3.69909	-0.786871	-1.72533	0.396039	1.31589	0.728117	3.59108	2.64478	2.227	8.87134	4.47886	3.69909	6.00679	2.18345	6.49843	3.48139	2.64729	6.9464	2.92005	2.51629	2.77275	Homo sapiens anaplastic lymphoma receptor tyrosine kinase (ALK), mRNA [NM_004304]
1138192	EP400	A_23_P253158	NM_015409	57634	GO:0000166(nucleotide binding)|GO:0003677(DNA binding)|GO:0004386(helicase activity)|GO:0005524(ATP binding)|GO:0005634(nucleus)|GO:0006355(regulation of transcription, DNA-dependent)|GO:0016568(chromatin modification)|GO:0016607(nuclear speck)|GO:0016787(hydrolase activity)|GO:0035267(NuA4 histone acetyltransferase complex)|GO:0043967(histone H4 acetylation)|GO:0043968(histone H2A acetylation)	5.61513	6.26735	7.28169	2.95019	0.652225	1.57159	4.3315	20.1331	0.749546	9.73959	10.0716	7.93853	6.55399	7.3412	2.95019	8.81182	5.75155	4.23868	2.73723	3.01475	7.72042	10.2287	9.90779	10.3278	Homo sapiens E1A binding protein p400 (EP400), mRNA [NM_015409]
1138193	LSM14A	A_24_P365327	NM_015578	26065	GO:0000932(cytoplasmic mRNA processing body)|GO:0005737(cytoplasm)|GO:0006417(regulation of translation)|GO:0007275(multicellular organismal development)|GO:0010494(stress granule)|GO:0030529(ribonucleoprotein complex)|GO:0033962(cytoplasmic mRNA processing body assembly)|GO:0043231(intracellular membrane-bounded organelle)	5.77946	10.8113	11.4381	10.4401	5.03181	32.7134	0.998027	1.99727	0.107043	12.1256	11.7542	11.0706	2.9706	3.92766	10.4401	11.4728	11.4035	9.55751	9.63109	12.2007	11.2624	11.9409	12.2769	11.9774	Homo sapiens LSM14A, SCD6 homolog A (S. cerevisiae) (LSM14A), transcript variant 2, mRNA [NM_015578]
1138195	GSTZ1	A_23_P106204	NM_145870	2954	GO:0004364(glutathione transferase activity)|GO:0004602(glutathione peroxidase activity)|GO:0005515(protein binding)|GO:0005737(cytoplasm)|GO:0005739(mitochondrion)|GO:0005829(cytosol)|GO:0006559(L-phenylalanine catabolic process)|GO:0006572(tyrosine catabolic process)|GO:0006749(glutathione metabolic process)|GO:0009072(aromatic amino acid family metabolic process)|GO:0016034(maleylacetoacetate …	10.005	11.5622	12.3347	10.274	1.55719	2.94279	2.06069	4.17185	0.179857	11.2137	10.3071	12.1974	10.6887	9.05234	10.274	12.8315	11.8379	10.0172	11.9399	13.4527	11.7812	9.71788	10.0448	9.87086	Homo sapiens glutathione transferase zeta 1 (GSTZ1), transcript variant 1, mRNA [NM_145870]
1138196	TRIM24	A_23_P93629	NM_015905	8805	GO:0002039(p53 binding)|GO:0003682(chromatin binding)|GO:0003713(transcription coactivator activity)|GO:0004672(protein kinase activity)|GO:0004842(ubiquitin-protein ligase activity)|GO:0005102(receptor binding)|GO:0005515(protein binding)|GO:0005622(intracellular)|GO:0005634(nucleus)|GO:0005719(nuclear euchromatin)|GO:0005726(perichromatin fibrils)|GO:0005737(cytoplasm)|GO:0006366(transcription …	10.0261	9.71158	10.3536	10.3111	-0.314495	-1.24358	0.0425182	1.02991	0.690308	8.14584	8.26518	10.3726	9.38748	10.3797	10.3111	10.0853	10.6219	8.42758	13.1081	13.4343	12.92	8.24779	6.67177	7.19818	Homo sapiens tripartite motif containing 24 (TRIM24), transcript variant 1, mRNA [NM_015905]
1138197	RBAK	A_24_P72394	NM_021163	57786	GO:0003676(nucleic acid binding)|GO:0005622(intracellular)|GO:0005634(nucleus)|GO:0006355(regulation of transcription, DNA-dependent)|GO:0008270(zinc ion binding)|GO:0046872(metal ion binding)	2.32001	2.54299	2.84454	1.84475	0.22298	1.16714	0.999791	1.99971	0.782907	5.05778	6.10456	4.52917	1.97574	3.13955	1.84475	3.81255	1.87653	1.9399	3.7121	3.32043	6.50866	7.11439	7.31485	7.32379	Homo sapiens RB-associated KRAB zinc finger (RBAK), transcript variant 1, mRNA [NM_021163]
1138199	ENST00000376338	A_24_P66105				8.94275	9.02519	8.6898	8.36709	0.0824376	1.05881	0.322702	1.25067	0.861194	7.31733	7.43564	7.59257	9.24829	9.21286	8.36709	8.66974	8.70985	9.69597	9.57261	9.51578	9.41464	7.39194	8.10638	7.20417	MAGI family member, X-linked [Source:HGNC Symbol;Acc:30006] [ENST00000376338]
1138202	C6orf48	A_23_P122531	NM_001040437	50854		14.295	14.0082	14.7843	15.1649	-0.286876	-1.22	-0.380658	-1.30194	0.774611	14.7989	15.1824	14.1011	13.3549	14.3653	15.1649	14.8075	14.7611	12.4559	14.0944	13.7283	14.0916	14.557	14.5524	14.6052	Homo sapiens chromosome 6 open reading frame 48 (C6orf48), transcript variant 1, mRNA [NM_001040437]
1138204	LARP2	A_23_P353744	NM_032239	55132	GO:0003723(RNA binding)	1.94004	4.10607	4.88609	1.88393	2.16603	4.48788	3.00215	8.01194	0.136708	5.31074	4.4987	5.06647	2.04394	1.89224	1.88393	6.38394	3.38823	2.54604	3.90047	8.01911	7.31567	5.04712	5.04683	5.30435	Homo sapiens La ribonucleoprotein domain family, member 1B (LARP1B), transcript variant 3, mRNA [NM_032239]
1138205	FLJ22184	A_24_P147540	NM_001190467	80164		13.7691	12.2979	11.4087	10.9291	-1.47121	-2.77255	0.479633	1.39439	0.429636	11.1772	10.039	10.7646	15.1291	15.249	10.9291	11.3466	11.4708	14.0761	11.1581	10.0627	11.0749	9.84497	10.6199	10.5925	Homo sapiens hypothetical protein FLJ22184 (FLJ22184), mRNA [NM_001190467]
1138206	ATP1A4	A_23_P160177	NM_144699	480	GO:0000166(nucleotide binding)|GO:0005391(sodium:potassium-exchanging ATPase activity)|GO:0005524(ATP binding)|GO:0005886(plasma membrane)|GO:0005887(integral to plasma membrane)|GO:0005890(sodium:potassium-exchanging ATPase complex)|GO:0006754(ATP biosynthetic process)|GO:0006813(potassium ion transport)|GO:0006814(sodium ion transport)|GO:0015077(monovalent inorganic cation transmembrane transp…	8.76336	9.42684	9.0643	8.51444	0.663473	1.58389	0.54986	1.46394	0.213478	8.87059	8.75848	9.27301	8.72807	9.04758	8.51444	8.6925	9.4361	10.1519	9.7621	9.31776	9.23558	8.28668	8.6702	8.46324	Homo sapiens ATPase, Na+/K+ transporting, alpha 4 polypeptide (ATP1A4), transcript variant 1, mRNA [NM_144699]
1138208	TIGD6	A_24_P337419	NM_030953	81789	GO:0000775(chromosome, centromeric region)|GO:0003677(DNA binding)|GO:0005634(nucleus)|GO:0006355(regulation of transcription, DNA-dependent)	4.7205	5.97395	7.01926	6.48605	1.25345	2.38411	0.533209	1.44714	0.587267	1.87519	2.85949	3.91161	3.46643	4.20903	6.48605	4.22395	9.81456	3.88335	1.90966	1.96898	1.92178	5.35865	6.65767	4.98419	Homo sapiens tigger transposable element derived 6 (TIGD6), mRNA [NM_030953]
1138213	RIMBP2	A_24_P162226	NM_015347	23504	GO:0005886(plasma membrane)|GO:0030054(cell junction)|GO:0045202(synapse)	4.08939	3.26948	3.6806	1.88487	-0.819912	-1.7653	1.79573	3.47192	0.730397	2.12141	2.36384	1.8506	2.03657	8.34674	1.88487	2.87135	4.48986	2.44724	7.48629	1.89387	1.84619	1.99671	2.14483	1.85256	Homo sapiens RIMS binding protein 2 (RIMBP2), mRNA [NM_015347]
1138215	NAT12	A_24_P66679	NM_001011713	122830	GO:0004596(peptide alpha-N-acetyltransferase activity)|GO:0005737(cytoplasm)|GO:0008080(N-acetyltransferase activity)|GO:0008152(metabolic process)|GO:0008415(acyltransferase activity)|GO:0016740(transferase activity)	4.42306	3.94766	4.09593	4.36093	-0.475397	-1.3903	-0.265003	-1.20164	0.117457	3.77026	5.41231	3.97368	4.17755	4.7307	4.36093	3.93505	4.25681	3.65113	2.01125	2.10269	1.96484	6.45686	7.13539	6.73636	Homo sapiens N(alpha)-acetyltransferase 30, NatC catalytic subunit (NAA30), mRNA [NM_001011713]
1138216	RBM10	A_23_P125815	NM_005676	8241	GO:0000166(nucleotide binding)|GO:0003723(RNA binding)|GO:0005622(intracellular)|GO:0005634(nucleus)|GO:0005730(nucleolus)|GO:0006397(mRNA processing)|GO:0008150(biological_process)|GO:0008270(zinc ion binding)|GO:0008380(RNA splicing)|GO:0016585(chromatin remodeling complex)|GO:0046872(metal ion binding)	8.51303	11.115	12.751	12.2525	2.60196	6.0711	0.498425	1.41267	0.446479	12.0473	11.584	11.1523	3.49502	9.79153	12.2525	13.1021	12.3998	7.84303	13.3055	12.7747	12.9716	10.874	11.3316	11.4867	Homo sapiens RNA binding motif protein 10 (RBM10), transcript variant 1, mRNA [NM_005676]
1138217	HIPK4	A_23_P329945	NM_144685	147746	GO:0000166(nucleotide binding)|GO:0004674(protein serine/threonine kinase activity)|GO:0005524(ATP binding)|GO:0005737(cytoplasm)|GO:0006468(protein phosphorylation)	4.37383	4.31581	2.85862	1.82839	-0.0580226	-1.04104	1.03023	2.04235	0.985167	1.79693	2.61873	3.54888	1.97354	9.31958	1.82839	1.81159	3.90564	7.2302	4.57051	4.16915	7.27168	4.325	1.8955	2.61906	Homo sapiens homeodomain interacting protein kinase 4 (HIPK4), mRNA [NM_144685]
1138221	CCDC120	A_23_P73540	NM_033626	90060	GO:0005515(protein binding)	8.3053	9.31561	10.9154	8.70782	1.01031	2.01434	2.2076	4.61908	0.566692	7.72687	8.21528	8.01596	8.00459	8.20349	8.70782	10.6607	11.1701	6.11597	7.51479	6.66504	8.87223	7.42698	5.83092	7.36431	Homo sapiens coiled-coil domain containing 120 (CCDC120), transcript variant 3, mRNA [NM_033626]
1138227	SLC10A7	A_23_P300090	NM_032128	84068	GO:0006811(ion transport)|GO:0006814(sodium ion transport)|GO:0008508(bile acid:sodium symporter activity)|GO:0015293(symporter activity)|GO:0016020(membrane)|GO:0016021(integral to membrane)	6.9122	5.20288	3.95042	3.84279	-1.70932	-3.27007	0.107636	1.07746	0.508605	2.13826	1.86738	2.23429	9.41077	7.48303	3.84279	1.95639	5.94446	7.70778	4.56901	2.131	1.99077	1.89937	1.90327	2.48512	Homo sapiens solute carrier family 10 (sodium/bile acid cotransporter family), member 7 (SLC10A7), transcript variant 3, mRNA [NM_032128]
1138233	LOC729029	A_32_P30831	XR_111495	100505648		7.19559	5.64125	6.52828	9.15625	-1.55434	-2.93699	-2.62796	-6.18152	0.432069	7.7498	8.31208	8.2215	6.16281	6.26773	9.15625	4.46197	8.5946	3.86719	4.43771	2.98836	8.46058	8.42466	7.03741	6.77634	PREDICTED: Homo sapiens hypothetical LOC100505648 (LOC100505648), partial miscRNA [XR_111495]
1138234	ALDH9A1	A_24_P385280	NM_000696	223	GO:0001822(kidney development)|GO:0001889(liver development)|GO:0004028(3-chloroallyl aldehyde dehydrogenase activity)|GO:0004029(aldehyde dehydrogenase (NAD) activity)|GO:0005737(cytoplasm)|GO:0005739(mitochondrion)|GO:0005829(cytosol)|GO:0005886(plasma membrane)|GO:0006081(cellular aldehyde metabolic process)|GO:0016491(oxidoreductase activity)|GO:0019145(aminobutyraldehyde dehydrogenase activi…	8.34067	7.2002	7.09424	11.0053	-1.14047	-2.20453	-3.91106	-15.0435	0.558266	10.4863	11.4753	10.556	6.99803	7.01868	11.0053	9.15148	5.03699	7.41213	8.55576	3.97282	6.78801	11.7562	11.4577	11.7202	Homo sapiens aldehyde dehydrogenase 9 family, member A1 (ALDH9A1), mRNA [NM_000696]
1138239	FAM53B	A_23_P104509	NM_014661	9679	GO:0003674(molecular_function)|GO:0005575(cellular_component)|GO:0008150(biological_process)	7.04323	8.59946	8.48831	8.43547	1.55623	2.94085	0.0528422	1.03731	0.301889	8.43325	8.13707	8.57229	4.49309	8.20114	8.43547	8.99105	7.98557	8.82177	8.41785	10.8351	9.9831	7.90688	8.62499	8.27008	Homo sapiens family with sequence similarity 53, member B (FAM53B), mRNA [NM_014661]
1138241	INA	A_23_P35444	NM_032727	9118	GO:0005200(structural constituent of cytoskeleton)|GO:0005883(neurofilament)|GO:0007275(multicellular organismal development)|GO:0007399(nervous system development)|GO:0030154(cell differentiation)|GO:0042246(tissue regeneration)|GO:0060052(neurofilament cytoskeleton organization)	4.66641	4.33047	3.1159	10.0057	-0.335934	-1.26219	-6.88975	-118.583	0.9144	4.49138	7.73255	9.5874	1.98874	2.00482	10.0057	2.90977	3.32203	6.75961	10.5078	10.1219	9.54984	11.0832	11.2504	11.1785	Homo sapiens internexin neuronal intermediate filament protein, alpha (INA), mRNA [NM_032727]
1138242	ZMYM2	A_24_P237757		7750	GO:0005634(nucleus)|GO:0006355(regulation of transcription, DNA-dependent)|GO:0008150(biological_process)|GO:0008270(zinc ion binding)|GO:0016605(PML body)|GO:0031624(ubiquitin conjugating enzyme binding)|GO:0046872(metal ion binding)	3.84592	2.51738	2.75054	1.96414	-1.32854	-2.51148	0.786403	1.72477	0.3965	7.74628	7.52619	5.95702	3.24493	6.32869	1.96414	1.92166	3.57942	2.05106	4.30776	1.99172	1.96322	7.8292	7.22604	7.45601	Homo sapiens mRNA; cDNA DKFZp564B162 (from clone DKFZp564B162). [AL136621]
1138250	ATL2	A_23_P209619	NM_022374	64225	GO:0000166(nucleotide binding)|GO:0003924(GTPase activity)|GO:0005515(protein binding)|GO:0005525(GTP binding)|GO:0005783(endoplasmic reticulum)|GO:0005789(endoplasmic reticulum membrane)|GO:0006184(GTP catabolic process)|GO:0006888(ER to Golgi vesicle-mediated transport)|GO:0007029(endoplasmic reticulum organization)|GO:0007030(Golgi organization)|GO:0016020(membrane)|GO:0016021(integral to memb…	10.8694	9.41763	9.22407	10.2877	-1.45179	-2.73547	-1.06365	-2.09021	0.0606214	9.59601	9.28696	9.35534	10.6233	11.6972	10.2877	9.76014	8.68799	9.80475	9.95345	7.88728	10.0967	9.20783	8.64748	9.43748	Homo sapiens atlastin GTPase 2 (ATL2), transcript variant 1, mRNA [NM_022374]
1138252	STXBP5L	A_23_P418785	NM_014980	9515	GO:0005737(cytoplasm)|GO:0005886(plasma membrane)|GO:0006887(exocytosis)|GO:0015031(protein transport)|GO:0016021(integral to membrane)	4.43085	2.92121	3.31383	4.50011	-1.50964	-2.84738	-1.18627	-2.27564	0.0261261	2.22367	1.88409	1.89987	4.13768	4.65474	4.50011	3.52005	3.10762	2.13596	5.04559	1.97302	3.25367	1.86437	1.85499	1.90323	Homo sapiens syntaxin binding protein 5-like (STXBP5L), mRNA [NM_014980]
1138253	ENST00000397549	A_32_P320835				6.69184	3.90825	3.09911	3.29782	-2.78359	-6.88564	-0.198716	-1.14768	0.21914	2.00313	1.97096	2.15487	8.18645	8.59125	3.29782	2.53119	3.66702	5.52654	4.32953	5.17601	3.51014	2.0504	2.00852	2.28626	HCG1987623LOC651900 protein [Source:UniProtKB/TrEMBL;Acc:Q96JS6] [ENST00000397549]
1138254	RNH1	A_24_P415601	NM_002939	6050	GO:0005515(protein binding)|GO:0005737(cytoplasm)|GO:0006402(mRNA catabolic process)|GO:0008428(ribonuclease inhibitor activity)|GO:0032311(angiogenin-PRI complex)|GO:0045765(regulation of angiogenesis)	13.6278	12.7895	13.9847	12.9207	-0.838257	-1.78789	1.06397	2.09068	0.600207	13.4048	12.3358	12.6571	12.6153	15.3474	12.9207	14.0087	13.9606	10.3993	10.5452	9.38768	10.898	12.5658	13.3967	12.9947	Homo sapiens ribonuclease/angiogenin inhibitor 1 (RNH1), transcript variant 1, mRNA [NM_002939]
1138260	ZNF432	A_23_P208210	NM_014650	9668	GO:0003677(DNA binding)|GO:0005622(intracellular)|GO:0005634(nucleus)|GO:0006355(regulation of transcription, DNA-dependent)|GO:0008270(zinc ion binding)|GO:0046872(metal ion binding)	3.48971	5.64671	7.05306	6.06551	2.15699	4.45984	0.987547	1.98281	0.343394	6.79859	7.79791	7.9228	2.49917	1.90446	6.06551	6.00024	8.10587	2.834	9.03848	4.24168	6.78295	9.30979	8.72617	9.21852	Homo sapiens zinc finger protein 432 (ZNF432), mRNA [NM_014650]
1138262	ZNF624	A_23_P153037	NM_020787	57547	GO:0003677(DNA binding)|GO:0005622(intracellular)|GO:0005634(nucleus)|GO:0006355(regulation of transcription, DNA-dependent)|GO:0008270(zinc ion binding)|GO:0046872(metal ion binding)	5.18218	6.90996	6.60388	5.28461	1.72778	3.31218	1.31927	2.49539	0.0847165	7.09904	8.29449	8.39247	6.22595	4.03598	5.28461	6.12042	7.08734	7.52212	4.71646	5.19287	8.0701	7.89024	8.53438	7.80892	Homo sapiens zinc finger protein 624 (ZNF624), mRNA [NM_020787]
1138265	AKAP12	A_23_P111311	NM_144497	9590	GO:0005737(cytoplasm)|GO:0005856(cytoskeleton)|GO:0005886(plasma membrane)|GO:0005938(cell cortex)|GO:0006605(protein targeting)|GO:0007165(signal transduction)|GO:0007186(G-protein coupled receptor protein signaling pathway)|GO:0008179(adenylate cyclase binding)|GO:0010739(positive regulation of protein kinase A signaling cascade)|GO:0030819(positive regulation of cAMP biosynthetic process)|GO:0…	9.94727	8.19946	8.01003	8.6975	-1.74781	-3.35848	-0.687466	-1.61045	0.112326	9.40816	11.1889	9.88195	10.8216	10.3227	8.6975	7.06954	8.95052	8.57832	5.96311	5.75786	5.6439	13.4805	13.0579	13.4574	Homo sapiens A kinase (PRKA) anchor protein 12 (AKAP12), transcript variant 2, mRNA [NM_144497]
1138268	PCIF1	A_23_P210496	NM_022104	63935	GO:0005634(nucleus)	11.0804	10.7759	10.2728	10.5018	-0.304453	-1.23495	-0.228986	-1.17201	0.681791	9.67296	9.65661	9.19764	11.3685	11.3709	10.5018	10.9187	9.62683	11.7822	11.5522	10.5646	9.34324	9.20132	9.50058	9.04291	Homo sapiens PDX1 C-terminal inhibiting factor 1 (PCIF1), mRNA [NM_022104]
1138269	NLRP6	A_23_P311632	NM_138329	171389	GO:0000166(nucleotide binding)|GO:0005524(ATP binding)|GO:0005737(cytoplasm)	4.5827	6.6437	5.87442	5.0774	2.06101	4.17277	0.797023	1.73751	0.0869343	4.72502	4.74544	4.71051	4.68407	3.98662	5.0774	6.52271	5.22613	8.18226	9.31546	6.21204	7.90287	5.98272	5.81072	6.03066	Homo sapiens NLR family, pyrin domain containing 6 (NLRP6), mRNA [NM_138329]
1138272	SLC25A28	A_23_P75220	NM_031212	81894	GO:0005739(mitochondrion)|GO:0005743(mitochondrial inner membrane)|GO:0006811(ion transport)|GO:0016020(membrane)|GO:0016021(integral to membrane)|GO:0055072(iron ion homeostasis)	13.2312	12.7216	13.165	13.4412	-0.50953	-1.42359	-0.276212	-1.21101	0.401601	13.4693	12.4284	13.4193	12.8016	13.4507	13.4412	12.7673	13.5627	11.8349	10.0134	9.52946	11.2824	12.5889	13.0375	12.1795	Homo sapiens solute carrier family 25, member 28 (SLC25A28), mRNA [NM_031212]
1138273	DTNB	A_24_P216421	NM_033148	1838	GO:0005509(calcium ion binding)|GO:0005737(cytoplasm)|GO:0008270(zinc ion binding)|GO:0045202(synapse)	7.14801	8.60891	8.82055	8.20893	1.46091	2.75281	0.611618	1.52797	0.574031	8.79892	8.92491	8.76173	9.40907	3.82602	8.20893	11.7123	5.92877	8.18565	12.2378	11.7374	11.7948	7.81225	7.49604	8.52861	Homo sapiens dystrobrevin, beta (DTNB), transcript variant 3, mRNA [NM_033148]
1138274	UNC13D	A_24_P53215	NM_199242	201294	GO:0002432(granuloma formation)|GO:0002467(germinal center formation)|GO:0005515(protein binding)|GO:0005737(cytoplasm)|GO:0005764(lysosome)|GO:0005770(late endosome)|GO:0006909(phagocytosis)|GO:0016020(membrane)|GO:0043304(regulation of mast cell degranulation)|GO:0043320(natural killer cell degranulation)|GO:0045921(positive regulation of exocytosis)|GO:0046903(secretion)|GO:0051607(defense res…	6.04064	9.20892	10.2163	8.80287	3.16828	8.98974	1.41345	2.66374	0.249456	7.53443	6.45531	6.5968	7.46096	1.8581	8.80287	10.2455	10.1871	7.19413	10.3098	9.31047	8.45571	6.30036	7.19212	7.03741	Homo sapiens unc-13 homolog D (C. elegans) (UNC13D), mRNA [NM_199242]
1138278	PAFAH1B2	A_23_P370142	NM_002572	5049	GO:0003847(1-alkyl-2-acetylglycerophosphocholine esterase activity)|GO:0005737(cytoplasm)|GO:0006629(lipid metabolic process)|GO:0016042(lipid catabolic process)|GO:0016788(hydrolase activity, acting on ester bonds)	8.65509	8.3006	9.87522	9.19203	-0.354493	-1.27854	0.683191	1.60569	0.848526	10.1986	10.0959	10.0974	7.19212	9.58112	9.19203	9.81534	9.93511	5.15134	9.30461	8.57612	9.62105	10.5617	10.8761	10.824	Homo sapiens platelet-activating factor acetylhydrolase 1b, catalytic subunit 2 (30kDa) (PAFAH1B2), transcript variant 1, mRNA [NM_002572]
1138279	SLC22A23	A_24_P350228	NM_021945	63027	GO:0006811(ion transport)|GO:0016020(membrane)|GO:0016021(integral to membrane)|GO:0022857(transmembrane transporter activity)	8.00681	8.59564	8.29978	7.3121	0.588826	1.50402	0.987684	1.983	0.321506	11.2276	7.65125	9.424	8.57832	8.13001	7.3121	8.67294	7.92662	9.18734	8.47191	7.45476	10.9066	9.71728	10.1483	9.63064	Homo sapiens solute carrier family 22, member 23 (SLC22A23), transcript variant 2, mRNA [NM_021945]
1138281	HILS1	A_24_P144784	NR_024193	373861	GO:0000786(nucleosome)|GO:0001673(male germ cell nucleus)|GO:0003676(nucleic acid binding)|GO:0003677(DNA binding)|GO:0005634(nucleus)|GO:0005694(chromosome)|GO:0006338(chromatin remodeling)|GO:0006342(chromatin silencing)|GO:0006355(regulation of transcription, DNA-dependent)|GO:0007275(multicellular organismal development)|GO:0007281(germ cell development)|GO:0007283(spermatogenesis)|GO:0030154…	10.5715	9.86501	10.0067	9.21004	-0.706498	-1.63184	0.796657	1.73707	0.518702	8.97301	8.53712	8.53545	11.5223	10.9822	9.21004	8.79251	11.2209	9.58164	10.0406	9.79546	8.35791	7.66742	8.53055	8.13083	Homo sapiens histone linker H1 domain, spermatid-specific 1 (HILS1), transcript variant 1, non-coding RNA [NR_024193]
1138283	PSG1	A_23_P50697	NM_006905	5669	GO:0005576(extracellular region)|GO:0007565(female pregnancy)	4.72586	5.91952	7.49318	8.84419	1.19366	2.28733	-1.35101	-2.55091	0.677162	6.32061	10.5132	9.0828	2.9706	2.36278	8.84419	6.4788	8.50756	2.7722	1.95992	1.92265	1.89126	12.9494	12.8884	12.8102	Homo sapiens pregnancy specific beta-1-glycoprotein 1 (PSG1), transcript variant 1, mRNA [NM_006905]
1138289	AKAP12	A_23_P214897	NM_144497	9590	GO:0005737(cytoplasm)|GO:0005856(cytoskeleton)|GO:0005886(plasma membrane)|GO:0005938(cell cortex)|GO:0006605(protein targeting)|GO:0007165(signal transduction)|GO:0007186(G-protein coupled receptor protein signaling pathway)|GO:0008179(adenylate cyclase binding)|GO:0010739(positive regulation of protein kinase A signaling cascade)|GO:0030819(positive regulation of cAMP biosynthetic process)|GO:0…	4.71116	9.72311	10.3133	10.3032	5.01195	32.2661	0.0100972	1.00702	0.154594	10.6492	11.4772	11.5453	1.84161	1.9887	10.3032	10.5091	10.1174	8.54281	12.6425	11.0446	11.5511	13.9595	14.1636	13.9113	Homo sapiens A kinase (PRKA) anchor protein 12 (AKAP12), transcript variant 2, mRNA [NM_144497]
1138291	MAPKAPK2	A_23_P201483	NM_004759	9261	GO:0000165(MAPKKK cascade)|GO:0000166(nucleotide binding)|GO:0000187(activation of MAPK activity)|GO:0002224(toll-like receptor signaling pathway)|GO:0002755(MyD88-dependent toll-like receptor signaling pathway)|GO:0002756(MyD88-independent toll-like receptor signaling pathway)|GO:0004672(protein kinase activity)|GO:0004674(protein serine/threonine kinase activity)|GO:0004871(signal transducer ac…	7.63417	6.79962	9.17861	10.1805	-0.834556	-1.78331	-1.00188	-2.00261	0.819043	11.2794	11.2535	9.51694	3.96263	8.7594	10.1805	11.9036	6.45367	2.04163	9.35251	6.57589	8.72913	10.2273	10.2811	10.6685	Homo sapiens mitogen-activated protein kinase-activated protein kinase 2 (MAPKAPK2), transcript variant 1, mRNA [NM_004759]
1138295	LOC440348	A_32_P14843	XM_003118720			6.97237	10.3536	12.0508	12.3196	3.38124	10.4197	-0.268743	-1.20476	0.354342	12.8764	10.2314	10.6855	5.06473	3.53278	12.3196	12.8487	11.253	6.95912	10.0716	10.5553	10.58	11.7289	11.683	11.4188	nuclear pore complex interacting protein-like 2 [Source:HGNC Symbol;Acc:34409] [ENST00000429990]
1138296	RPL34	A_24_P188878	NM_033625	6164	GO:0003723(RNA binding)|GO:0003735(structural constituent of ribosome)|GO:0005515(protein binding)|GO:0005622(intracellular)|GO:0005829(cytosol)|GO:0005840(ribosome)|GO:0006412(translation)|GO:0006414(translational elongation)|GO:0006415(translational termination)|GO:0010467(gene expression)|GO:0016032(viral reproduction)|GO:0019058(viral infectious cycle)|GO:0019083(viral transcription)|GO:00226…	14.1887	13.6999	15.8258	15.5639	-0.488871	-1.40335	0.261882	1.19904	0.859252	15.7296	15.9376	15.7082	11.253	15.7492	15.5639	15.6591	15.9926	9.44793	15.6962	15.8949	16.0414	16.1828	16.1648	16.2997	Homo sapiens ribosomal protein L34 (RPL34), transcript variant 2, mRNA [NM_033625]
1138301	WNT3	A_23_P130158	NM_030753	7473	GO:0000902(cell morphogenesis)|GO:0001707(mesoderm formation)|GO:0004871(signal transducer activity)|GO:0005102(receptor binding)|GO:0005109(frizzled binding)|GO:0005110(frizzled-2 binding)|GO:0005515(protein binding)|GO:0005576(extracellular region)|GO:0005578(proteinaceous extracellular matrix)|GO:0005615(extracellular space)|GO:0005624(membrane fraction)|GO:0005769(early endosome)|GO:0005770(l…	7.47636	5.42331	4.16016	4.13422	-2.05306	-4.14985	0.0259391	1.01814	0.397623	5.7294	5.32319	4.68335	8.74824	9.54663	4.13422	3.26544	5.05488	7.9496	4.93859	5.235	3.61782	3.70143	2.73479	2.87765	Homo sapiens wingless-type MMTV integration site family, member 3 (WNT3), mRNA [NM_030753]
1138305	MRPL19	A_23_P102262	NM_014763	9801	GO:0003735(structural constituent of ribosome)|GO:0005622(intracellular)|GO:0005634(nucleus)|GO:0005739(mitochondrion)|GO:0005840(ribosome)|GO:0006412(translation)|GO:0031965(nuclear membrane)	8.22701	7.78999	8.39346	9.15549	-0.437022	-1.35381	-0.76203	-1.69588	0.665953	7.93866	8.43004	9.85879	8.32267	7.20286	9.15549	7.62249	9.16444	6.58304	9.45884	10.2707	9.38879	8.62739	8.01644	8.9533	Homo sapiens mitochondrial ribosomal protein L19 (MRPL19), nuclear gene encoding mitochondrial protein, mRNA [NM_014763]
1138306	SEMA3C	A_23_P256473	NM_006379	10512	GO:0001755(neural crest cell migration)|GO:0001756(somitogenesis)|GO:0001974(blood vessel remodeling)|GO:0003151(outflow tract morphogenesis)|GO:0003215(cardiac right ventricle morphogenesis)|GO:0003350(pulmonary myocardium development)|GO:0004872(receptor activity)|GO:0005576(extracellular region)|GO:0005615(extracellular space)|GO:0006955(immune response)|GO:0007507(heart development)|GO:000979…	4.45367	3.7441	4.55533	6.57235	-0.709574	-1.63532	-2.01702	-4.04747	0.748001	10.2188	7.77942	8.87767	2.66154	4.12713	6.57235	7.17614	1.93452	2.12165	4.26976	1.92117	3.23911	7.19283	7.07743	7.31363	Homo sapiens sema domain, immunoglobulin domain (Ig), short basic domain, secreted, (semaphorin) 3C (SEMA3C), mRNA [NM_006379]
1138309	C21orf63	A_24_P649388	NM_058187	59271	GO:0005529(sugar binding)|GO:0016020(membrane)|GO:0016021(integral to membrane)	9.99176	10.3802	11.0871	10.53	0.388401	1.30894	0.557105	1.47131	0.752613	10.7238	10.985	10.6867	11.0811	8.36419	10.53	11.7259	10.4482	8.96635	8.29754	8.43302	7.21535	9.5344	10.0282	9.7196	Homo sapiens chromosome 21 open reading frame 63 (C21orf63), mRNA [NM_058187]
1138311	TBC1D23	A_23_P212728	NM_001199198	55773	GO:0005097(Rab GTPase activator activity)|GO:0005622(intracellular)	4.39117	6.42796	8.63969	8.4898	2.03679	4.10332	0.149895	1.10949	0.538201	8.57452	8.28276	7.44033	2.03189	2.65182	8.4898	8.23875	9.04064	2.0045	1.83038	1.86033	1.82493	8.52464	8.58099	8.81393	Homo sapiens TBC1 domain family, member 23 (TBC1D23), transcript variant 1, mRNA [NM_001199198]
1138312	LOC100129490	A_24_P504621				4.55974	4.18402	4.01023	2.48826	-0.375712	-1.29748	1.52197	2.87183	0.813705	3.56628	5.22784	3.16498	5.58093	5.61002	2.48826	5.84803	2.17242	4.53162	2.28818	2.5653	2.04733	4.00962	3.31788	4.33817	Unknown
1138314	BC045716	A_32_P191895				7.55571	7.49324	7.28408	6.29683	-0.0624722	-1.04425	0.987246	1.9824	0.949985	11.2059	11.6887	9.71466	8.90109	7.4692	6.29683	8.17599	6.39217	7.91155	6.48336	5.85529	7.23529	13.2525	12.7384	13.1047	Homo sapiens cDNA clone IMAGE:5261156. [BC045716]
1138316	ZZEF1	A_24_P282108	NM_015113	23140	GO:0005509(calcium ion binding)|GO:0008270(zinc ion binding)	6.13121	6.83717	9.26135	9.7901	0.705961	1.63123	-0.528749	-1.44268	0.834972	8.36398	9.26407	8.7242	2.70828	5.89526	9.7901	9.04533	9.47737	1.98881	4.9708	8.30247	1.98284	9.43584	7.26608	8.82472	Homo sapiens zinc finger, ZZ-type with EF-hand domain 1 (ZZEF1), mRNA [NM_015113]
1138319	KIAA1797	A_23_P21673	NM_017794	54914	GO:0005488(binding)|GO:0016020(membrane)|GO:0016021(integral to membrane)	10.8822	10.1048	11.3127	12.447	-0.777478	-1.71413	-1.13429	-2.1951	0.650451	10.843	10.9382	12.3797	9.99403	10.2057	12.447	10.1469	12.4785	7.68888	12.0518	12.3689	10.4225	11.0165	10.4237	10.7295	Homo sapiens KIAA1797 (KIAA1797), mRNA [NM_017794]
1138321	MBD3L1	A_23_P415395	NM_145208	85509	GO:0005634(nucleus)|GO:0006355(regulation of transcription, DNA-dependent)	4.56425	8.26733	6.64991	5.4113	3.70308	13.0238	1.2386	2.3597	0.141599	5.07956	4.43111	6.29375	4.3538	3.92766	5.4113	8.6204	4.67941	11.5022	5.29388	4.22114	3.67108	3.16837	5.12252	4.59103	Homo sapiens methyl-CpG binding domain protein 3-like 1 (MBD3L1), mRNA [NM_145208]
1138322	SYNPO	A_23_P344531	NM_007286	11346	GO:0003779(actin binding)|GO:0005515(protein binding)|GO:0005737(cytoplasm)|GO:0005886(plasma membrane)|GO:0005923(tight junction)|GO:0014069(postsynaptic density)|GO:0015629(actin cytoskeleton)|GO:0030054(cell junction)|GO:0032233(positive regulation of actin filament bundle assembly)|GO:0042995(cell projection)|GO:0043197(dendritic spine)|GO:0043204(perikaryon)|GO:0045202(synapse)|GO:0045211(po…	9.5675	11.5384	13.1436	9.20596	1.9709	3.92012	3.93762	15.323	0.313914	13.3205	9.74799	12.7667	8.76756	10.729	9.20596	13.0484	13.2387	8.32803	7.66137	6.65079	7.16735	7.49876	7.34896	8.26666	Homo sapiens synaptopodin (SYNPO), transcript variant 1, mRNA [NM_007286]
1138329	LOC100125556	A_32_P132396	NR_024251	100125556		5.84677	7.03684	9.59857	11.5781	1.19007	2.28164	-1.97955	-3.94369	0.7726	10.8325	10.7979	11.3572	3.21517	2.74702	11.5781	9.84497	9.35217	1.91338	11.8489	12.548	12.7194	11.0766	11.1699	10.945	Homo sapiens family with sequence similarity 86, member A pseudogene (LOC100125556), transcript variant 1, non-coding RNA [NR_024251]
1138330	FAM161A	A_32_P68533	NM_032180	84140	GO:0007601(visual perception)|GO:0050896(response to stimulus)	4.48527	6.1037	6.0038	4.71359	1.61843	3.0704	1.29021	2.44564	0.248758	4.33041	2.60841	2.59972	3.68045	5.06177	4.71359	4.06101	7.9466	6.30349	1.93319	2.00666	5.78569	4.00395	2.15397	3.82421	Homo sapiens family with sequence similarity 161, member A (FAM161A), transcript variant 2, mRNA [NM_032180]
1138331	LRSAM1	A_23_P123916	NM_138361	90678	GO:0000209(protein polyubiquitination)|GO:0004842(ubiquitin-protein ligase activity)|GO:0005179(hormone activity)|GO:0005515(protein binding)|GO:0005576(extracellular region)|GO:0005737(cytoplasm)|GO:0008270(zinc ion binding)|GO:0015031(protein transport)|GO:0016874(ligase activity)|GO:0030163(protein catabolic process)|GO:0044425(membrane part)|GO:0045806(negative regulation of endocytosis)|GO:0…	13.0846	11.9132	11.7087	11.51	-1.17137	-2.25226	0.198703	1.14767	0.223403	11.2334	10.7623	11.1462	13.8625	13.8812	11.51	11.6708	11.7466	12.3221	12.2907	11.8112	11.9194	10.8087	10.9556	10.7064	Homo sapiens leucine rich repeat and sterile alpha motif containing 1 (LRSAM1), transcript variant 1, mRNA [NM_138361]
1138334	CR593048	A_32_P110243				6.33726	14.3653	15.2242	15.0758	8.02808	261.031	0.148396	1.10834	0.145845	15.0457	14.4448	15.6557	2.12608	1.80987	15.0758	15.1111	15.3373	12.6475	15.7763	16.1084	15.6686	15.0503	15.256	15.1111	full-length cDNA clone CS0DC002YJ17 of Neuroblastoma Cot 25-normalized of Homo sapiens (human). [CR593048]
1138335	C17orf77	A_23_P411235	NM_152460	146723	GO:0005576(extracellular region)	6.30784	4.01933	2.84016	5.60638	-2.2885	-4.88549	-2.76622	-6.80323	0.495751	2.69421	3.44363	3.30191	1.92406	11.3931	5.60638	1.79822	3.8821	6.37767	6.47259	6.52332	5.09041	3.44721	2.99792	3.91273	Homo sapiens chromosome 17 open reading frame 77 (C17orf77), mRNA [NM_152460]
1138342	TRIP6	A_24_P4054	NM_003302	7205	GO:0005149(interleukin-1 receptor binding)|GO:0005515(protein binding)|GO:0005634(nucleus)|GO:0005737(cytoplasm)|GO:0005856(cytoskeleton)|GO:0005925(focal adhesion)|GO:0006355(regulation of transcription, DNA-dependent)|GO:0007155(cell adhesion)|GO:0008270(zinc ion binding)|GO:0008588(release of cytoplasmic sequestered NF-kappaB)|GO:0019900(kinase binding)|GO:0030054(cell junction)|GO:0030335(pos…	6.10329	10.4679	14.6737	14.088	4.36465	20.6011	0.585687	1.50075	0.493706	13.1543	13.6748	13.2564	2.1138	2.10809	14.088	14.9787	14.3687	2.05648	13.7806	14.1773	14.1859	13.2907	13.5907	13.3032	Homo sapiens thyroid hormone receptor interactor 6 (TRIP6), mRNA [NM_003302]
1138343	SEPT7	A_23_P8482	NM_001011553	989	GO:0000166(nucleotide binding)|GO:0000777(condensed chromosome kinetochore)|GO:0000910(cytokinesis)|GO:0001725(stress fiber)|GO:0005198(structural molecule activity)|GO:0005515(protein binding)|GO:0005525(GTP binding)|GO:0005634(nucleus)|GO:0005694(chromosome)|GO:0005737(cytoplasm)|GO:0005819(spindle)|GO:0005929(cilium)|GO:0007049(cell cycle)|GO:0007067(mitosis)|GO:0015629(actin cytoskeleton)|GO:…	6.96814	9.3296	10.4179	10.356	2.36146	5.1389	0.0619355	1.04387	0.341691	12.1041	13.3477	11.8671	3.83368	6.71478	10.356	10.0194	10.8164	7.153	7.13539	9.8533	8.63855	13.9181	13.6354	13.8638	Homo sapiens septin 7 (SEPT7), transcript variant 2, mRNA [NM_001011553]
1138345	C15orf24	A_23_P88680	NM_020154	56851	GO:0004180(carboxypeptidase activity)|GO:0005737(cytoplasm)|GO:0008150(biological_process)|GO:0016020(membrane)|GO:0016021(integral to membrane)|GO:0017076(purine nucleotide binding)|GO:0030246(carbohydrate binding)	8.74134	9.22567	10.4875	12.3887	0.484323	1.39893	-1.90119	-3.73522	0.839595	12.0588	12.1898	11.9461	6.64336	7.19194	12.3887	10.998	9.97703	6.70192	3.92716	8.92405	8.45647	11.5159	11.1728	11.4913	Homo sapiens chromosome 15 open reading frame 24 (C15orf24), mRNA [NM_020154]
1138349	NAGPA	A_23_P38041	NM_016256	51172	GO:0003944(N-acetylglucosamine-1-phosphodiester alpha-N-acetylglucosaminidase activity)|GO:0005794(Golgi apparatus)|GO:0005975(carbohydrate metabolic process)|GO:0006464(protein modification process)|GO:0006622(protein targeting to lysosome)|GO:0007040(lysosome organization)|GO:0016020(membrane)|GO:0016021(integral to membrane)|GO:0016787(hydrolase activity)|GO:0032580(Golgi cisterna membrane)	9.83703	11.9964	12.6255	12.4301	2.15936	4.46717	0.195414	1.14505	0.21393	11.7623	10.1508	11.6522	8.82529	8.2557	12.4301	12.2976	12.9534	10.7381	12.4452	11.8882	10.5923	10.6747	10.7991	10.5257	Homo sapiens N-acetylglucosamine-1-phosphodiester alpha-N-acetylglucosaminidase (NAGPA), mRNA [NM_016256]
1138350	DIP2B	A_23_P401380	NM_173602	57609	GO:0003824(catalytic activity)|GO:0005634(nucleus)|GO:0008134(transcription factor binding)	6.5349	6.8908	8.26948	5.63742	0.355901	1.27978	2.63206	6.1991	0.822745	8.25894	8.6347	7.0189	6.46205	7.50523	5.63742	8.01288	8.52609	4.13344	2.12426	7.58322	9.16146	6.55969	5.5732	7.04365	Homo sapiens DIP2 disco-interacting protein 2 homolog B (Drosophila) (DIP2B), mRNA [NM_173602]
1138352	OSTCL	A_24_P317450	NR_028496	202459		7.62177	6.05495	8.15991	8.19157	-1.56682	-2.96251	-0.0316562	-1.02218	0.536133	9.51004	9.54406	9.01612	8.94087	5.73287	8.19157	8.06335	8.25647	1.84503	8.59179	7.24762	8.15132	8.67522	8.6944	8.62901	Homo sapiens oligosaccharyltransferase complex subunit-like (OSTCL), non-coding RNA [NR_028496]
1138353	CLASP2	A_23_P44295	NM_015097	23122	GO:0000087(M phase of mitotic cell cycle)|GO:0000236(mitotic prometaphase)|GO:0000278(mitotic cell cycle)|GO:0000777(condensed chromosome kinetochore)|GO:0005515(protein binding)|GO:0005694(chromosome)|GO:0005737(cytoplasm)|GO:0005794(Golgi apparatus)|GO:0005802(trans-Golgi network)|GO:0005815(microtubule organizing center)|GO:0005819(spindle)|GO:0005828(kinetochore microtubule)|GO:0005829(cytoso…	5.16662	8.63225	9.01374	9.64896	3.46564	11.0474	-0.63522	-1.55317	0.203798	8.5991	8.42253	7.42088	2.92184	2.92905	9.64896	9.39634	8.63115	7.86927	7.13832	9.44944	9.23505	7.9257	7.81401	8.15855	Homo sapiens cytoplasmic linker associated protein 2 (CLASP2), transcript variant 1, mRNA [NM_015097]
1138358	SLC4A8	A_24_P75680	NM_004858	9498	GO:0005215(transporter activity)|GO:0005452(inorganic anion exchanger activity)|GO:0005886(plasma membrane)|GO:0006811(ion transport)|GO:0006814(sodium ion transport)|GO:0015297(antiporter activity)|GO:0015701(bicarbonate transport)|GO:0016021(integral to membrane)|GO:0055085(transmembrane transport)	5.64499	3.59362	2.67745	3.19642	-2.05136	-4.14497	-0.518966	-1.43293	0.252324	4.86933	4.30776	2.22602	6.70113	7.03741	3.19642	2.52288	2.83202	5.42597	6.39413	3.69563	9.90559	5.81072	5.39552	6.96514	Homo sapiens solute carrier family 4, sodium bicarbonate cotransporter, member 8 (SLC4A8), transcript variant 2, mRNA [NM_004858]
1138359	HDAC9	A_23_P404162	NM_014707	9734	GO:0000118(histone deacetylase complex)|GO:0000122(negative regulation of transcription from RNA polymerase II promoter)|GO:0003714(transcription corepressor activity)|GO:0004407(histone deacetylase activity)|GO:0005080(protein kinase C binding)|GO:0005515(protein binding)|GO:0005634(nucleus)|GO:0005667(transcription factor complex)|GO:0005737(cytoplasm)|GO:0006355(regulation of transcription, DN…	5.87167	5.80371	6.1528	2.67769	-0.0679569	-1.04823	3.47511	11.1202	0.970714	2.45307	2.05572	1.9835	7.4217	7.51561	2.67769	5.12252	7.18309	5.10553	2.89691	2.79541	2.2287	2.91071	3.51552	3.07199	Homo sapiens histone deacetylase 9 (HDAC9), transcript variant 3, mRNA [NM_014707]
1138362	LPAL2	A_23_P386888	NM_005577	4018	GO:0001968(fibronectin binding)|GO:0004252(serine-type endopeptidase activity)|GO:0004866(endopeptidase inhibitor activity)|GO:0005576(extracellular region)|GO:0006508(proteolysis)|GO:0006629(lipid metabolic process)|GO:0006810(transport)|GO:0006869(lipid transport)|GO:0006898(receptor-mediated endocytosis)|GO:0008015(blood circulation)|GO:0008201(heparin binding)|GO:0008233(peptidase activity)|G…	10.112	5.64776	4.46897	9.22816	-4.46426	-22.0738	-4.75919	-27.0807	0.0279379	7.84685	5.92427	6.73553	9.95809	11.1498	9.22816	4.84604	4.09189	8.00535	6.38717		4.68053	7.75487	5.87541	7.40259	Homo sapiens lipoprotein, Lp(a) (LPA), mRNA [NM_005577]
1138363	TARS2	A_23_P553	NM_025150	80222	GO:0000166(nucleotide binding)|GO:0004829(threonine-tRNA ligase activity)|GO:0005524(ATP binding)|GO:0005737(cytoplasm)|GO:0005739(mitochondrion)|GO:0005759(mitochondrial matrix)|GO:0006418(tRNA aminoacylation for protein translation)|GO:0006435(threonyl-tRNA aminoacylation)|GO:0010467(gene expression)|GO:0016874(ligase activity)	5.27715	8.32808	11.414	11.5252	3.05092	8.28742	-0.111224	-1.08014	0.525685	11.9782	12.6273	12.8083	2.0116	2.29464	11.5252	11.6449	11.1831	2.15623	12.1627	14.1591	13.2449	12.7778	12.4452	12.843	Homo sapiens threonyl-tRNA synthetase 2, mitochondrial (putative) (TARS2), nuclear gene encoding mitochondrial protein, mRNA [NM_025150]
1138364	C15orf40	A_32_P99902	NM_144597	123207		10.6534	9.18024	9.48562	11.3484	-1.47315	-2.77627	-1.86276	-3.63702	0.0604821	9.46316	10.864	11.1225	10.7409	9.87086	11.3484	9.11564	9.8556	8.56947	10.7071	6.77035	9.3279	10.4635	9.56196	10.4482	Homo sapiens chromosome 15 open reading frame 40 (C15orf40), transcript variant 1, mRNA [NM_144597]
1138367	PARP6	A_23_P163258	NM_020214	56965	GO:0003950(NAD+ ADP-ribosyltransferase activity)|GO:0016757(transferase activity, transferring glycosyl groups)	9.51282	10.4804	13.2573	13.0076	0.967562	1.95553	0.249698	1.18896	0.786281	13.4594	13.4149	13.3062	6.70831	8.82257	13.0076	13.2221	13.2925	4.92659	7.8287	12.0029	12.2831	12.3228	12.3005	11.9347	Homo sapiens poly (ADP-ribose) polymerase family, member 6 (PARP6), mRNA [NM_020214]
1138370	KIAA0649	A_23_P146497	NM_014811	9858	GO:0005515(protein binding)|GO:0005634(nucleus)|GO:0005730(nucleolus)	7.55355	9.31149	9.80845	10.2524	1.75793	3.38214	-0.443961	-1.36033	0.416403	10.025	9.46134	10.0257	3.96263	8.44562	10.2524	10.0887	9.52817	8.31757	10.4165	11.121	10.7292	9.05416	8.61694	8.89315	Homo sapiens KIAA0649 (KIAA0649), mRNA [NM_014811]
1138374	PMS2L5	A_23_P8797	NR_023383	441263		7.1526	9.25542	11.7103	12.8463	2.10282	4.29548	-1.13609	-2.19785	0.606623	13.06	13.4354	13.1892	4.03419	4.57727	12.8463	12.0897	11.3308	4.34574	12.6273	11.5461	13.4746	12.9731	12.8425	12.6891	Homo sapiens postmeiotic segregation increased 2 pseudogene 11 (PMS2P11), non-coding RNA [NR_023383]
1138379	MOBKL2C	A_23_P166	NM_145279	148932	GO:0046872(metal ion binding)	8.35863	10.1033	12.4442	11.6177	1.7447	3.35126	0.826512	1.77339	0.579552	12.3313	11.3649	12.1134	7.59272	5.86549	11.6177	12.6348	12.2536	5.42162	7.48429	11.775	9.43163	11.6719	11.9949	11.7914	Homo sapiens MOB1, Mps One Binder kinase activator-like 2C (yeast) (MOBKL2C), transcript variant 1, mRNA [NM_145279]
1138380	DNAJC2	A_23_P254573	NM_014377	27000	GO:0000085(G2 phase of mitotic cell cycle)|GO:0003677(DNA binding)|GO:0003682(chromatin binding)|GO:0005634(nucleus)|GO:0005737(cytoplasm)|GO:0005829(cytosol)|GO:0006260(DNA replication)|GO:0016568(chromatin modification)|GO:0030544(Hsp70 protein binding)|GO:0031965(nuclear membrane)|GO:0042393(histone binding)|GO:0043130(ubiquitin binding)|GO:0045893(positive regulation of transcription, DNA-dep…	5.75988	6.91799	7.34341	10.5601	1.15811	2.23165	-3.21665	-9.29628	0.685605	9.15574	9.73176	10.0819	2.32242	4.39716	10.5601	8.86177	5.82506	6.06716	7.89157	9.31748	9.84233	10.5373	10.3351	10.5937	Homo sapiens DnaJ (Hsp40) homolog, subfamily C, member 2 (DNAJC2), transcript variant 1, mRNA [NM_014377]
1138382	NCRNA00120	A_23_P19243	NR_002767	55389		7.46614	5.7443	4.38246	4.50328	-1.72184	-3.29858	-0.120816	-1.08735	0.44184	5.80452	6.80243	4.80119	8.9163	8.97884	4.50328	4.0963	4.66863	8.46797	5.68005	6.01327	4.30907	6.33863	6.44963	6.35212	Homo sapiens AKIRIN2 antisense RNA 1 (non-protein coding) (AKIRIN2-AS1), non-coding RNA [NR_002767]
1138385	TSEN15	A_23_P104025	NM_052965	116461	GO:0005515(protein binding)|GO:0005634(nucleus)|GO:0005730(nucleolus)|GO:0006397(mRNA processing)|GO:0008033(tRNA processing)	6.48044	7.49426	7.14625	8.50066	1.01382	2.01924	-1.35441	-2.55692	0.404319	9.46134	9.5829	8.30007	5.17496	5.7657	8.50066	7.35122	6.94129	8.19026	6.53154	8.54062	5.7675	8.51668	8.66921	8.65869	Homo sapiens tRNA splicing endonuclease 15 homolog (S. cerevisiae) (TSEN15), transcript variant 1, mRNA [NM_052965]
1138386	MTF2	A_23_P46333	NM_007358	22823	GO:0003677(DNA binding)|GO:0005634(nucleus)|GO:0008270(zinc ion binding)|GO:0046872(metal ion binding)	7.07436	9.60099	10.4234	10.778	2.52663	5.76226	-0.354613	-1.27864	0.413018	10.8308	11.5868	10.9926	8.24688	2.19815	10.778	9.18856	11.6583	7.95612	12.1837	12.2097	12.5862	10.7774	9.48312	10.2933	Homo sapiens metal response element binding transcription factor 2 (MTF2), transcript variant 1, mRNA [NM_007358]
1138387	FBL	A_23_P78888	NM_001436	2091	GO:0001652(granular component)|GO:0003723(RNA binding)|GO:0005515(protein binding)|GO:0005634(nucleus)|GO:0005730(nucleolus)|GO:0006364(rRNA processing)|GO:0008033(tRNA processing)|GO:0008168(methyltransferase activity)|GO:0015030(Cajal body)|GO:0016074(snoRNA metabolic process)|GO:0016740(transferase activity)|GO:0030529(ribonucleoprotein complex)|GO:0031428(box C/D snoRNP complex)	12.0392	11.4693	13.0112	13.0793	-0.569887	-1.48441	-0.0681323	-1.04836	0.745444	10.6244	10.81	12.9736	11.3092	11.7289	13.0793	12.7631	13.2593	8.38548	14.2912	14.7686	13.9985	11.2491	11.2416	11.617	Homo sapiens fibrillarin (FBL), mRNA [NM_001436]
1138389	tcag7.1177	A_23_P327777	NM_178831	352954		10.0909	11.0062	11.7019	11.5673	0.915325	1.88599	0.134568	1.09776	0.42727	10.8184	10.8763	10.4247	9.69096	9.01437	11.5673	11.8595	11.5443	9.61485	10.4411	8.88632	10.709	10.6978	10.1543	9.43453	Homo sapiens GATS, stromal antigen 3 opposite strand (GATS), transcript variant 1, mRNA [NM_178831]
1138390	SAMD1	A_23_P435941	NM_138352	90378	GO:0005576(extracellular region)|GO:0005737(cytoplasm)	8.43927	9.16826	9.67706	8.49493	0.728988	1.65748	1.18213	2.26912	0.392909	10.7325	9.49785	10.2609	8.33997	8.4829	8.49493	10.6558	8.69835	8.15064	12.2398	12.065	12.4588	9.63784	10.4828	9.84453	Homo sapiens sterile alpha motif domain containing 1 (SAMD1), mRNA [NM_138352]
1138392	FIGN	A_32_P34003		55137	GO:0000166(nucleotide binding)|GO:0005524(ATP binding)|GO:0005634(nucleus)|GO:0008022(protein C-terminus binding)|GO:0016363(nuclear matrix)|GO:0017111(nucleoside-triphosphatase activity)	4.24708	2.88988	2.15464	2.38778	-1.3572	-2.56188	-0.233136	-1.17539	0.373505	3.36129	5.50175	2.01514	6.31748	4.03598	2.38778	2.14981	2.15947	4.36035	2.4747	2.48798	5.27072	3.77588	5.24331	5.23113	fidgetin [Source:HGNC Symbol;Acc:13285] [ENST00000333129]
1138394	LOC643779	A_24_P16340		643779		8.48688	11.9836	14.681	14.3529	3.49676	11.2884	0.32819	1.25544	0.484142	14.5078	13.8838	14.7213	9.32067	1.7871	14.3529	14.5751	14.787	6.58883	15.0325	14.9642	14.8367	14.4905	14.788	14.4936	full-length cDNA clone CS0DC010YA19 of Neuroblastoma Cot 25-normalized of Homo sapiens (human). [CR621923]
1138397	FLJ21075	A_23_P168368	NM_025031	80099	GO:0005576(extracellular region)	6.46931	6.54061	5.95954	3.48322	0.0713043	1.05067	2.47631	5.56474	0.969697	6.87517	7.48732	6.67149	7.23953	8.68517	3.48322	7.01514	4.90393	7.70276	6.53408	5.88912	5.18597	5.49567	4.30577	6.52423	Homo sapiens chromosome 7 open reading frame 69 (C7orf69), mRNA [NM_025031]
1138398	RPP40	A_23_P111297	NM_006638	10799	GO:0004526(ribonuclease P activity)|GO:0005515(protein binding)|GO:0005634(nucleus)|GO:0005655(nucleolar ribonuclease P complex)|GO:0005730(nucleolus)|GO:0008033(tRNA processing)|GO:0016787(hydrolase activity)	8.89241	10.9827	11.7683	11.8856	2.09028	4.25831	-0.117297	-1.0847	0.293466	11.3513	11.801	11.6949	8.02126	6.77035	11.8856	11.6455	11.8912	9.41142	12.2838	12.6435	12.6264	12.2507	12.1871	12.2128	Homo sapiens ribonuclease P/MRP 40kDa subunit (RPP40), mRNA [NM_006638]
1138399	SNAI2	A_23_P169039	NM_003068	6591	GO:0000122(negative regulation of transcription from RNA polymerase II promoter)|GO:0001649(osteoblast differentiation)|GO:0003677(DNA binding)|GO:0005622(intracellular)|GO:0005634(nucleus)|GO:0006355(regulation of transcription, DNA-dependent)|GO:0007275(multicellular organismal development)|GO:0007499(ectoderm and mesoderm interaction)|GO:0008270(zinc ion binding)|GO:0009314(response to radiati…	12.6144	10.3217	9.54159	10.0082	-2.29275	-4.89989	-0.466611	-1.38186	0.271326	10.1909	10.8578	10.2475	12.2557	15.5794	10.0082	9.40314	9.68004	11.8818	9.19782	9.53794	9.32117	11.6253	11.707	11.7759	Homo sapiens snail homolog 2 (Drosophila) (SNAI2), mRNA [NM_003068]
1138401	PARP16	A_23_P163278	NM_017851	54956	GO:0003950(NAD+ ADP-ribosyltransferase activity)|GO:0016020(membrane)|GO:0016021(integral to membrane)|GO:0016757(transferase activity, transferring glycosyl groups)	7.07927	4.11079	4.46294	8.15031	-2.96847	-7.82707	-3.68737	-12.8827	0.119207	7.28138	6.40575	7.71763	5.703	7.38449	8.15031	6.65934	2.26655	3.4065	8.87305	4.54821	6.82676	4.72539	5.90902	6.08322	Homo sapiens poly (ADP-ribose) polymerase family, member 16 (PARP16), mRNA [NM_017851]
1138402	TCERG1L	A_23_P368794	NM_174937	256536		11.0469	9.41576	8.0614	8.17328	-1.63117	-3.09763	-0.111881	-1.08064	0.456465	7.74292	7.54649	7.68636	12.4624	12.5051	8.17328	8.33043	7.79238	12.1245	10.665	9.4133	8.45197	8.38692	8.5576	7.2432	Homo sapiens transcription elongation regulator 1-like (TCERG1L), mRNA [NM_174937]
1138406	IFI27L2	A_23_P140146	NM_032036	83982	GO:0016020(membrane)|GO:0016021(integral to membrane)	12.3148	12.4142	14.3699	14.9764	0.099454	1.07137	-0.606473	-1.52253	0.96877	13.13	13.4735	15.3037	10.6065	11.3613	14.9764	13.9565	14.7833	8.5028	12.5775	13.3812	11.4276	12.8943	12.2073	13.0142	Homo sapiens interferon, alpha-inducible protein 27-like 2 (IFI27L2), mRNA [NM_032036]
1138407	XKRX	A_32_P416161	NM_212559	402415	GO:0005886(plasma membrane)|GO:0016021(integral to membrane)	4.9914	3.42415	2.33324	2.54347	-1.56725	-2.96339	-0.210233	-1.15687	0.398206	1.94557	1.94325	2.01121	6.58841	5.84233	2.54347	2.1113	2.55518	5.60599	4.79757	4.36465	3.77175	2.2419	2.35479	2.01475	Homo sapiens XK, Kell blood group complex subunit-related, X-linked (XKRX), mRNA [NM_212559]
1138413	S100A7A	A_24_P280274	NM_176823	338324	GO:0005509(calcium ion binding)|GO:0005737(cytoplasm)	4.77156	2.3579	2.24465	2.12184	-2.41365	-5.32822	0.122808	1.08885	0.190867	1.90439	1.90254	1.94197	4.79619	7.39664	2.12184	1.97966	2.50965	2.58441	2.0045	2.2606	2.04373	1.92448	1.92915	1.9344	Homo sapiens S100 calcium binding protein A7A (S100A7A), mRNA [NM_176823]
1138415	ZNF585B	A_23_P90223	NM_152279	92285	GO:0003676(nucleic acid binding)|GO:0005622(intracellular)|GO:0005634(nucleus)|GO:0006355(regulation of transcription, DNA-dependent)|GO:0008270(zinc ion binding)|GO:0046872(metal ion binding)	8.96359	7.24402	7.49484	7.88901	-1.71958	-3.2934	-0.394172	-1.31419	0.117951	8.19629	8.82833	8.29035	10.581	8.42078	7.88901	7.33044	7.65924	6.74238	6.00701	7.46456	6.59089	9.35493	8.74629	9.16444	Homo sapiens zinc finger protein 585B (ZNF585B), mRNA [NM_152279]
1138416	ATP2B4	A_24_P405205	NM_001001396	493	GO:0000166(nucleotide binding)|GO:0003407(neural retina development)|GO:0005388(calcium-transporting ATPase activity)|GO:0005515(protein binding)|GO:0005516(calmodulin binding)|GO:0005524(ATP binding)|GO:0005886(plasma membrane)|GO:0005887(integral to plasma membrane)|GO:0006754(ATP biosynthetic process)|GO:0006810(transport)|GO:0006812(cation transport)|GO:0007596(blood coagulation)|GO:0016787(h…	11.5986	9.81461	13.2946	12.9883	-1.78398	-3.44375	0.30633	1.23656	0.712997	12.1334	12.5261	13.1153	15.7248	6.0827	12.9883	12.8826	13.7066	2.85461	9.48857	10.728	9.47755	13.9	13.8534	13.8941	Homo sapiens ATPase, Ca++ transporting, plasma membrane 4 (ATP2B4), transcript variant 1, mRNA [NM_001001396]
1138422	CRYZL1	A_23_P218731	NM_145858	9946	GO:0003960(NADPH:quinone reductase activity)|GO:0005488(binding)|GO:0005829(cytosol)|GO:0008270(zinc ion binding)|GO:0016491(oxidoreductase activity)|GO:0042375(quinone cofactor metabolic process)|GO:0050661(NADP binding)	7.61306	9.19837	9.868	11.6156	1.58531	3.00072	-1.74756	-3.3579	0.639419	10.4149	11.2556	8.86289	1.8514	9.37222	11.6156	8.47605	11.2599	7.85911	11.4044	6.32134	4.61304	11.5443	11.4765	11.0246	Homo sapiens crystallin, zeta (quinone reductase)-like 1 (CRYZL1), mRNA [NM_145858]
1138423	DOLPP1	A_23_P386764	NM_020438	57171	GO:0005783(endoplasmic reticulum)|GO:0005789(endoplasmic reticulum membrane)|GO:0006487(protein N-linked glycosylation)|GO:0006488(dolichol-linked oligosaccharide biosynthetic process)|GO:0006489(dolichyl diphosphate biosynthetic process)|GO:0016020(membrane)|GO:0016021(integral to membrane)|GO:0016787(hydrolase activity)|GO:0018279(protein N-linked glycosylation via asparagine)|GO:0030176(integr…	5.14208	8.72773	9.87076	10.5452	3.58565	12.0058	-0.674423	-1.59596	0.291	9.20468	9.37854	10.6077	1.90939	2.97166	10.5452	9.77745	9.96406	6.44168	9.48498	6.07209	11.7262	7.91625	7.9949	7.81645	Homo sapiens dolichyl pyrophosphate phosphatase 1 (DOLPP1), transcript variant 1, mRNA [NM_020438]
1138425	PTMA	A_24_P264207	NM_002823	5757	GO:0005634(nucleus)|GO:0006351(transcription, DNA-dependent)	12.3478	15.8053	15.8502	16.1761	3.45749	10.9852	-0.325853	-1.2534	0.150972	15.5621	16.2053	16.2114	9.79044	11.0769	16.1761	15.8138	15.8867	15.7154	16.4265	16.517	16.2515	15.6093	15.4671	15.616	Homo sapiens prothymosin, alpha (PTMA), transcript variant 2, mRNA [NM_002823]
1138427	MAEL	A_23_P114934	NM_032858	84944	GO:0000122(negative regulation of transcription from RNA polymerase II promoter)|GO:0000785(chromatin)|GO:0000902(cell morphogenesis)|GO:0001741(XY body)|GO:0003677(DNA binding)|GO:0005634(nucleus)|GO:0005730(nucleolus)|GO:0005737(cytoplasm)|GO:0006974(response to DNA damage stimulus)|GO:0007128(meiotic prophase I)|GO:0007129(synapsis)|GO:0007140(male meiosis)|GO:0007275(multicellular organismal …	3.09289	2.6981	1.93236	2.00097	-0.394792	-1.31475	-0.0686088	-1.0487	0.736761	1.87488	1.87668	1.90231	4.61157	2.66614	2.00097	1.9252	1.93953	4.22958	2.2053	6.84558	1.97816	1.93783	1.87978	1.89464	Homo sapiens maelstrom homolog (Drosophila) (MAEL), mRNA [NM_032858]
1138436	C13orf28	A_23_P65302	NM_145248	122258	GO:0005576(extracellular region)	6.95658	5.75194	3.95523	4.42694	-1.20463	-2.30479	-0.471716	-1.38676	0.634335	2.02137	2.01575	2.77469	7.66718	8.77561	4.42694	2.65673	5.25373	9.34538	5.22353	3.41405	2.7194	2.76137	2.61219	3.0138	Homo sapiens sperm acrosome associated 7 (SPACA7), mRNA [NM_145248]
1138445	LOC100130557	A_24_P315500	NR_024567	100130557		12.09	10.4529	9.68012	9.52597	-1.63706	-3.11032	0.154152	1.11277	0.349194	10.2123	10.2294	9.64831	13.5378	13.2063	9.52597	10.3244	9.0358	11.9986	10.1907	9.94615	10.8681	9.78469	10.2401	10.2628	Homo sapiens hypothetical LOC100130557 (LOC100130557), non-coding RNA [NR_024567]
1138446	C12orf56	A_32_P158786	NM_001170633	115749		5.34087	8.23157	6.39832	8.93003	2.8907	7.4163	-2.5317	-5.78254	0.325643	5.68197	5.30111	4.71359	3.4808	3.6118	8.93003	5.89096	6.90569	11.8981	5.62562	6.25601	10.2324	5.92086	7.71433	5.63583	Homo sapiens chromosome 12 open reading frame 56 (C12orf56), transcript variant 1, mRNA [NM_001170633]
1138449	ELOVL6	A_32_P80597		79071	GO:0005515(protein binding)|GO:0005783(endoplasmic reticulum)|GO:0005789(endoplasmic reticulum membrane)|GO:0009922(fatty acid elongase activity)|GO:0016020(membrane)|GO:0016021(integral to membrane)|GO:0016740(transferase activity)|GO:0016747(transferase activity, transferring acyl groups other than amino-acyl groups)|GO:0019367(fatty acid elongation, saturated fatty acid)|GO:0019432(triglycerid…	6.75487	8.10378	8.74991	8.62207	1.34891	2.54719	0.127842	1.09266	0.389667	8.63928	8.51196	8.05224	4.48193	7.16061	8.62207	8.28762	9.2122	6.81151	7.46718	2.03386	8.83174	9.66613	9.45706	9.10433	ELOVL family member 6, elongation of long chain fatty acids (FEN1/Elo2, SUR4/Elo3-like, yeast) [Source:HGNC Symbol;Acc:15829] [ENST00000394607]
1138450	CFHR2	A_23_P951	NM_005666	3080	GO:0005576(extracellular region)	4.56877	4.299	2.86275	2.12098	-0.269766	-1.20561	0.741764	1.67222	0.902944	1.911	1.91223	1.94894	4.57357	7.01176	2.12098	1.98098	3.74452	7.17152	1.99617	2.22974	2.05022	1.92865	1.93009	1.93663	Homo sapiens complement factor H-related 2 (CFHR2), mRNA [NM_005666]
1138451	VTCN1	A_23_P518	NM_024626	79679	GO:0005102(receptor binding)|GO:0005886(plasma membrane)|GO:0016021(integral to membrane)|GO:0050868(negative regulation of T cell activation)	6.36647	5.71148	6.02118	4.6099	-0.654994	-1.57461	1.41127	2.65972	0.674305	3.88122	4.01749	4.27079	5.59246	8.89705	4.6099	6.99653	5.04582	5.09208	5.3098	4.59615	6.64555	4.1318	3.86105	4.1406	Homo sapiens V-set domain containing T cell activation inhibitor 1 (VTCN1), mRNA [NM_024626]
1138456	LOC732199	A_24_P110082				14.654	14.9776	14.8371	14.9487	0.323627	1.25147	-0.111549	-1.08039	0.500409	14.9016	14.9818	14.6977	15.177	13.8362	14.9487	14.8249	14.8493	15.2585	14.9339	14.709	14.9061	15.2058	15.195	15.2979	Unknown
1138460	MT1F	A_23_P15174	NM_005949	4494	GO:0005507(copper ion binding)|GO:0005737(cytoplasm)|GO:0008150(biological_process)|GO:0008270(zinc ion binding)|GO:0046870(cadmium ion binding)|GO:0046872(metal ion binding)	7.59232	10.4131	12.9328	10.0434	2.82074	7.06525	2.88945	7.40986	0.373735	11.343	8.46169	11.2	5.87056	6.86305	10.0434	13.1612	12.7044	5.37359	5.17237	5.05563	4.26012	8.93003	8.44422	9.52028	Homo sapiens metallothionein 1F (MT1F), mRNA [NM_005949]
1138462	EZH1	A_23_P428219	NM_001991	2145	GO:0000122(negative regulation of transcription from RNA polymerase II promoter)|GO:0003677(DNA binding)|GO:0003682(chromatin binding)|GO:0005634(nucleus)|GO:0005730(nucleolus)|GO:0006355(regulation of transcription, DNA-dependent)|GO:0008168(methyltransferase activity)|GO:0009653(anatomical structure morphogenesis)|GO:0016568(chromatin modification)|GO:0016740(transferase activity)|GO:0035098(ES…	6.53135	8.89087	9.26821	11.2015	2.35953	5.13202	-1.93326	-3.81917	0.402566	11.4161	11.3773	11.868	3.80423	4.58834	11.2015	10.7354	7.80099	8.1362	11.6423	10.1353	11.1111	12.0005	11.3563	11.8234	Homo sapiens enhancer of zeste homolog 1 (Drosophila) (EZH1), mRNA [NM_001991]
1138463	COMMD3	A_23_P138514	NM_012071	23412	GO:0005515(protein binding)	10.7475	9.43575	10.3037	11.0571	-1.3118	-2.48251	-0.753394	-1.68575	0.226837	10.752	10.663	11.2137	10.3405	10.8451	11.0571	9.92813	10.6792	7.69991	6.50271	5.97249	6.63419	10.0326	8.65887	9.91662	Homo sapiens COMM domain containing 3 (COMMD3), mRNA [NM_012071]
1138466	ENST00000269290	A_23_P369746				8.70472	12.0252	14.4219	14.4295	3.32052	9.99025	-0.00751771	-1.00522	0.425882	14.3461	14.5156	14.5416	6.3653	5.31939	14.4295	14.728	14.1159	7.23183	12.9339	13.2124	12.1544	14.0592	13.7855	14.0203	Homo sapiens HSPC254 mRNA, partial cds. [AF161372]
1138467	FBXW9	A_23_P16214	NM_032301	84261	GO:0005515(protein binding)	7.37496	11.06	11.0034	8.43994	3.68504	12.862	2.56343	5.9111	0.2707	7.38293	7.35393	8.54768	11.7324	1.95252	8.43994	10.5443	11.4624	11.1733	10.2795	6.86375	8.46324	6.82676	6.39599	6.84694	Homo sapiens F-box and WD repeat domain containing 9 (FBXW9), mRNA [NM_032301]
1138468	ABHD2	A_23_P395172	NM_007011	11057	GO:0003674(molecular_function)|GO:0004091(carboxylesterase activity)|GO:0008150(biological_process)|GO:0009611(response to wounding)|GO:0016020(membrane)|GO:0016021(integral to membrane)|GO:0016787(hydrolase activity)|GO:0030336(negative regulation of cell migration)	4.19102	5.46722	7.16888	8.67084	1.2762	2.422	-1.50195	-2.83226	0.719806	11.843	11.6441	10.443	1.92714	1.97508	8.67084	10.205	4.13281	2.06388	7.41126	7.91864	7.95096	11.7589	11.5823	11.7775	Homo sapiens abhydrolase domain containing 2 (ABHD2), transcript variant 1, mRNA [NM_007011]
1138472	POLR1E	A_23_P9458	NM_022490	64425	GO:0003677(DNA binding)|GO:0003899(DNA-directed RNA polymerase activity)|GO:0005515(protein binding)|GO:0005634(nucleus)|GO:0005730(nucleolus)|GO:0005737(cytoplasm)|GO:0009303(rRNA transcription)|GO:0030054(cell junction)	8.92494	7.59772	8.5667	11.4884	-1.32722	-2.50919	-2.9217	-7.57741	0.567796	10.6457	11.0537	10.833	7.32606	7.96037	11.4884	10.9802	6.1532	5.65976	11.4192	11.4575	12.5747	11.868	12.3918	12.2844	Homo sapiens polymerase (RNA) I polypeptide E, 53kDa (POLR1E), mRNA [NM_022490]
1138474	MPND	A_24_P44931	NM_032868	84954	GO:0008233(peptidase activity)	10.3006	10.1648	10.858	9.92667	-0.135745	-1.09866	0.931368	1.90708	0.866957	9.68234	8.59596	9.77214	10.0561	10.919	9.92667	10.8238	10.8923	8.77847	12.7766	11.3761	12.2277	7.63323	9.37707	7.36122	Homo sapiens MPN domain containing (MPND), transcript variant 1, mRNA [NM_032868]
1138477	STARD6	A_23_P378427	NM_139171	147323	GO:0006810(transport)|GO:0006869(lipid transport)|GO:0008289(lipid binding)	2.37016	2.432	2.66859	1.89371	0.0618396	1.0438	0.774873	1.71104	0.932522	1.82839	2.32938	1.86544	3.27249	1.9443	1.89371	1.87279	3.46438	1.95884	4.98468	5.46174	3.96387	4.09127	2.11853	4.1008	Homo sapiens StAR-related lipid transfer (START) domain containing 6 (STARD6), mRNA [NM_139171]
1138478	SLC2A9	A_23_P213014	NM_001001290	56606	GO:0005351(sugar:hydrogen symporter activity)|GO:0005886(plasma membrane)|GO:0008643(carbohydrate transport)|GO:0015758(glucose transport)|GO:0016021(integral to membrane)|GO:0022857(transmembrane transporter activity)|GO:0022891(substrate-specific transmembrane transporter activity)|GO:0046415(urate metabolic process)|GO:0055085(transmembrane transport)	7.7367	6.96758	6.28898	6.01875	-0.769119	-1.70423	0.270225	1.206	0.52649	5.52353	4.93859	6.26425	8.91083	8.28051	6.01875	6.24656	6.33139	8.32478	5.7168	5.04253	5.15607	6.41922	7.08084	7.31816	Homo sapiens solute carrier family 2 (facilitated glucose transporter), member 9 (SLC2A9), transcript variant 2, mRNA [NM_001001290]
1138482	EGLN2	A_24_P322395	NM_080732	112398	GO:0001558(regulation of cell growth)|GO:0001666(response to hypoxia)|GO:0005634(nucleus)|GO:0005737(cytoplasm)|GO:0008198(ferrous iron binding)|GO:0016702(oxidoreductase activity, acting on single donors with incorporation of molecular oxygen, incorporation of two atoms of oxygen)|GO:0016706(oxidoreductase activity, acting on paired donors, with incorporation or reduction of molecular oxygen, 2-…	8.14677	11.5579	13.6415	12.8531	3.41116	10.638	0.788444	1.72721	0.39904	12.9139	12.6085	13.8513	2.70828	8.87896	12.8531	13.9482	13.3348	7.39076	14.557	13.6292	13.1028	12.1475	11.9911	12.2032	Homo sapiens egl nine homolog 2 (C. elegans) (EGLN2), transcript variant 3, mRNA [NM_080732]
1138487	IRX2	A_23_P156025	NM_033267	153572	GO:0001656(metanephros development)|GO:0003700(sequence-specific DNA binding transcription factor activity)|GO:0005634(nucleus)|GO:0006355(regulation of transcription, DNA-dependent)|GO:0043565(sequence-specific DNA binding)|GO:0072086(specification of loop of Henle identity)|GO:0072272(proximal/distal pattern formation involved in metanephric nephron development)	4.07221	3.47884	1.22611	1.31179	-0.593362	-1.50876	-0.0856887	-1.06119	0.869167	1.13796	2.21263	1.13868	1.80252	9.1023	1.31179	1.13809	1.31412	7.98432	9.71816	10.4372	8.83599	7.65347	6.91291	7.66013	Homo sapiens iroquois homeobox 2 (IRX2), transcript variant 1, mRNA [NM_033267]
1138488	HS6ST3	A_23_P32629	NM_153456	266722	GO:0008146(sulfotransferase activity)|GO:0016020(membrane)|GO:0016021(integral to membrane)|GO:0016740(transferase activity)	5.67793	4.64793	3.82235	4.41343	-1.03	-2.04203	-0.591083	-1.50638	0.747599	3.21237	2.79244	3.28734	10.7623	1.8581	4.41343	5.74676	1.89794	6.29908	7.18838	5.33411	4.05258	4.9574	7.2345	6.30437	Homo sapiens heparan sulfate 6-O-sulfotransferase 3 (HS6ST3), mRNA [NM_153456]
1138491	CPEB3	A_23_P46812	NM_014912	22849	GO:0000166(nucleotide binding)|GO:0003723(RNA binding)	5.98562	4.85272	4.82195	3.86395	-1.1329	-2.19299	0.957999	1.94261	0.404447	4.28008	3.26712	3.05262	6.82104	7.27186	3.86395	5.82706	3.81684	4.91426	3.7197	3.48791	3.0348	2.02913	2.35253	2.75867	Homo sapiens cytoplasmic polyadenylation element binding protein 3 (CPEB3), transcript variant 1, mRNA [NM_014912]
1138494	NUP210L	A_23_P366098	NM_207308	91181	GO:0016020(membrane)|GO:0016021(integral to membrane)	5.96364	3.66856	2.20577	6.67149	-2.29508	-4.90781	-4.46572	-22.0961	0.209265	5.74187	3.76921	6.60287	6.12768	5.09175	6.67149	2.11567	2.29587	6.59415	7.83075	10.446	9.12461	3.02616	4.65533	4.99176	Homo sapiens nucleoporin 210kDa-like (NUP210L), transcript variant 1, mRNA [NM_207308]
1138495	LHX3	A_23_P9496	NM_014564	8022	GO:0003700(sequence-specific DNA binding transcription factor activity)|GO:0005634(nucleus)|GO:0008270(zinc ion binding)|GO:0009887(organ morphogenesis)|GO:0043565(sequence-specific DNA binding)|GO:0045893(positive regulation of transcription, DNA-dependent)|GO:0046872(metal ion binding)|GO:0048839(inner ear development)	4.57745	3.75716	2.72971	2.42393	-0.820289	-1.76576	0.305785	1.23609	0.623459	1.93089	1.93832	1.98881	5.45313	5.85529	2.42393	2.04387	3.41556	5.81206	2.18012	2.45736	2.30141	1.94838	1.93708	1.98968	Homo sapiens LIM homeobox 3 (LHX3), transcript variant 2, mRNA [NM_014564]
1138496	NAPRT1	A_23_P43238	NM_145201	93100	GO:0004514(nicotinate-nucleotide diphosphorylase (carboxylating) activity)|GO:0004516(nicotinate phosphoribosyltransferase activity)|GO:0005634(nucleus)|GO:0005737(cytoplasm)|GO:0005794(Golgi apparatus)|GO:0005829(cytosol)|GO:0006766(vitamin metabolic process)|GO:0006767(water-soluble vitamin metabolic process)|GO:0006769(nicotinamide metabolic process)|GO:0006979(response to oxidative stress)|GO…	12.461	10.0921	9.18523	9.59455	-2.36891	-5.1655	-0.409325	-1.32806	0.236127	8.84368	8.46229	9.05738	13.7379	14.0506	9.59455	9.34448	9.02598	11.9059	9.03114	10.4714	9.63414	8.41195	8.35187	8.29439	Homo sapiens nicotinate phosphoribosyltransferase domain containing 1 (NAPRT1), mRNA [NM_145201]
1138503	HYDIN	A_23_P383679	NM_032821	54768		2.02693	6.38306	8.66564	1.81553	4.35613	20.4798	6.8501	115.368	0.143128	1.78132	1.78672	1.78647	2.03657	2.2287	1.81553	7.42405	9.90722	1.81791	3.9462	4.72404	5.76626	1.84056	1.77442	1.79198	Homo sapiens hydrocephalus inducing homolog (mouse) (HYDIN), transcript variant 1, mRNA [NM_032821]
1138505	TMBIM6	A_23_P204702	NM_003217	7009	GO:0005626(insoluble fraction)|GO:0005634(nucleus)|GO:0005783(endoplasmic reticulum)|GO:0005887(integral to plasma membrane)|GO:0007283(spermatogenesis)|GO:0016020(membrane)|GO:0030324(lung development)|GO:0043066(negative regulation of apoptosis)	10.1317	10.5722	12.285	14.1086	0.440466	1.35704	-1.82359	-3.5396	0.88277	14.3986	14.583	14.3461	9.63615	6.65034	14.1086	13.1145	11.4555	7.14647	11.8196	12.0386	12.4133	14.6279	14.5078	14.4347	Homo sapiens transmembrane BAX inhibitor motif containing 6 (TMBIM6), transcript variant 1, mRNA [NM_003217]
1138506	LOC341965	A_24_P204204				13.1354	9.76156	8.8275	11.441	-3.37386	-10.3665	-2.61347	-6.11976	0.0599433	10.5774	11.1776	11.0413	13.6814	14.2839	11.441	8.39901	9.25598	11.6297	5.69007	8.94741	10.2902	10.7953	10.7969	10.7211	Unknown
1138512	ZBTB46	A_24_P592012	NM_025224	140685	GO:0003676(nucleic acid binding)|GO:0005622(intracellular)|GO:0005634(nucleus)|GO:0006355(regulation of transcription, DNA-dependent)|GO:0008270(zinc ion binding)|GO:0046872(metal ion binding)	6.29246	7.31529	9.79189	8.30977	1.02283	2.0319	1.48212	2.7936	0.730961	8.66947	9.07245	8.769	4.03419	6.53342	8.30977	10.0358	9.54798	2.36208	5.22435	7.23387	6.59545	6.67845	6.764	6.55736	Homo sapiens zinc finger and BTB domain containing 46 (ZBTB46), mRNA [NM_025224]
1138514	TOMM20L	A_24_P117942	NM_207377	387990	GO:0005739(mitochondrion)|GO:0005742(mitochondrial outer membrane translocase complex)|GO:0006605(protein targeting)|GO:0016020(membrane)|GO:0016021(integral to membrane)	5.12302	9.03754	7.76085	6.92733	3.91452	15.0795	0.833519	1.78203	0.0741311	6.85388	6.04027	6.37	4.03419	4.40754	6.92733	6.98879	8.5329	11.5909	7.83779	8.27913	6.72577	6.97504	7.19138	6.55488	Homo sapiens translocase of outer mitochondrial membrane 20 homolog (yeast)-like (TOMM20L), nuclear gene encoding mitochondrial protein, mRNA [NM_207377]
1138515	LIMCH1	A_23_P83403	NM_014988	22998	GO:0003779(actin binding)|GO:0008270(zinc ion binding)|GO:0031032(actomyosin structure organization)|GO:0046872(metal ion binding)	2.7765	4.13804	4.96806	1.96875	1.36154	2.56959	2.99931	7.99618	0.549215	2.93819	8.61716	3.7096	4.30195	2.0588	1.96875	8.00392	1.93221	2.47799	5.39552	1.98371	8.00863	8.24589	4.96059	7.48127	Homo sapiens LIM and calponin homology domains 1 (LIMCH1), transcript variant 1, mRNA [NM_014988]
1138517	PCSK5	A_23_P257003	NM_006200	5125	GO:0001822(kidney development)|GO:0002001(renin secretion into blood stream)|GO:0004252(serine-type endopeptidase activity)|GO:0005576(extracellular region)|GO:0005615(extracellular space)|GO:0005794(Golgi apparatus)|GO:0005796(Golgi lumen)|GO:0006465(signal peptide processing)|GO:0007267(cell-cell signaling)|GO:0007507(heart development)|GO:0007566(embryo implantation)|GO:0008233(peptidase activ…	2.17135	6.62182	8.99768	1.97735	4.45047	21.8637	7.02033	129.816	0.134632	7.51338	7.29862	7.57636	2.1878	2.34891	1.97735	9.00988	8.98548	1.87011	3.71689	8.70481	1.854	6.36464	4.32221	6.66738	Homo sapiens proprotein convertase subtilisin/kexin type 5 (PCSK5), transcript variant 2, mRNA [NM_006200]
1138518	OSGIN1	A_23_P77415	NM_013370	29948	GO:0005575(cellular_component)|GO:0007275(multicellular organismal development)|GO:0008083(growth factor activity)|GO:0030154(cell differentiation)|GO:0030308(negative regulation of cell growth)|GO:0040008(regulation of growth)	5.93148	10.5271	10.4448	7.08718	4.59564	24.1783	3.35759	10.2503	0.0866283	8.83174	6.88241	8.98573	8.70953	1.99773	7.08718	10.1058	10.7837	10.6918	7.46498	7.84007	7.15748	7.43346	7.94612	7.49657	Homo sapiens oxidative stress induced growth inhibitor 1 (OSGIN1), transcript variant 1, mRNA [NM_013370]
1138522	RET	A_23_P202245	NM_020975	5979	GO:0000165(MAPKKK cascade)|GO:0000166(nucleotide binding)|GO:0001657(ureteric bud development)|GO:0001755(neural crest cell migration)|GO:0001838(embryonic epithelial tube formation)|GO:0004713(protein tyrosine kinase activity)|GO:0004714(transmembrane receptor protein tyrosine kinase activity)|GO:0004872(receptor activity)|GO:0005509(calcium ion binding)|GO:0005524(ATP binding)|GO:0006468(protei…	4.24348	4.16138	4.69505	4.89322	-0.0821052	-1.05856	-0.198164	-1.14724	0.928911	4.65047	4.75171	5.38071	3.49502	4.34222	4.89322	3.75053	5.63957	3.09403	7.00299	7.09426	5.02912	6.34249	5.50747	5.46881	Homo sapiens ret proto-oncogene (RET), transcript variant 2, mRNA [NM_020975]
1138523	TNFSF15	A_23_P94754	NM_005118	9966	GO:0005102(receptor binding)|GO:0005123(death receptor binding)|GO:0005125(cytokine activity)|GO:0005164(tumor necrosis factor receptor binding)|GO:0005576(extracellular region)|GO:0005615(extracellular space)|GO:0005886(plasma membrane)|GO:0005887(integral to plasma membrane)|GO:0006919(activation of caspase activity)|GO:0006955(immune response)|GO:0007165(signal transduction)|GO:0007250(activat…	5.85809	2.8403	3.24414	7.32284	-3.01779	-8.09927	-4.07871	-16.8971	0.188228	4.30222	7.16819	3.94729	2.17521	8.07623	7.32284	2.9675	3.52077	2.03263	3.61717	4.02662	2.63141	2.72572	1.82814	1.83661	Homo sapiens tumor necrosis factor (ligand) superfamily, member 15 (TNFSF15), transcript variant 1, mRNA [NM_005118]
1138524	LY6G5C	A_24_P7584	NM_025262	80741	GO:0005576(extracellular region)	9.45473	8.04206	6.74436	6.56158	-1.41267	-2.66229	0.182787	1.13507	0.521276	8.2744	6.34988	6.29786	11.5857	10.2169	6.56158	6.15777	7.33095	10.6375	7.37883	7.02819	6.89325	6.50271	6.84679	6.54014	Homo sapiens lymphocyte antigen 6 complex, locus G5C (LY6G5C), mRNA [NM_025262]
1138527	HDX	A_23_P386364	NM_144657	139324	GO:0003700(sequence-specific DNA binding transcription factor activity)|GO:0005634(nucleus)|GO:0006355(regulation of transcription, DNA-dependent)|GO:0043565(sequence-specific DNA binding)	4.7273	2.09959	2.04168	5.62435	-2.62771	-6.18044	-3.58267	-11.9809	0.00820727	5.23037	6.00165	6.53266	4.78338	3.77417	5.62435	2.10836	1.97501	2.2154	4.52114	2.00482	4.53219	5.14659	5.6032	6.22921	Homo sapiens highly divergent homeobox (HDX), transcript variant 2, mRNA [NM_144657]
[truncated: 41,660 more rows]

## Sheet: median cent. log2 intensities
SeqID	SeqName	Seqcode	Earray_Refseq	Earray_Entrez	Earray_GO	p-value_OSCSvsOSC	adj. p-value_OSCSvsOSC	log ratio_DGA_OCSCvsOSC	fold change_DGA_OCSCvsOSC	log ratio_DGA_OCSC_7+8vsOSC_6	fold change_DGA_OCSC_7+8vsOSC_6	S_1	S_2	S_3	OSC_4	OSC_5	OSC_6	OCSC_7	OCSC_8	OCSC_9	ESC_10	ESC_11	ESC_12	FB_13	FB_14	FB_15	Description
[truncated: 42,405 more rows]

[truncated: 7 more sheets: p-value<0.05, OCSC>OSC (log ratio>4), OCSC<OSC (log ratio<-4), OCSC_7+8>OSC_6 (log ratio>4), OCSC_7+8<OSC_6 (log ratio<-4), OCSC>OSC (high confident), OCSC<OSC (high confident)]
