# Supplementary material for: Novel population of small tumour-initiating stem cells in the ovaries of women with borderline ovarian cancer
Source: Sci Rep. 2016 Oct 5;6:34730. doi: 10.1038/srep34730 (PMC5050448; doi:10.1038/srep34730)
Supplement: Supplementary File 3 [file srep34730-s6.zip]

Archive with 1 entries (1 files):
- Supplementary file 3-Virant-Klun.png
